# Supplementary material for: Investigating the causal role of the gut microbiota in esophageal cancer and its subtypes: a two-sample Mendelian randomization study
Source: BMC Cancer. 2024 Apr 4;24:416. doi: 10.1186/s12885-024-12205-w (PMC10996172; doi:10.1186/s12885-024-12205-w)
Supplement: Supplementary file 1 — Supplementary Material 1. [file 12885_2024_12205_MOESM1_ESM.xlsx]

## Sheet: Supplementary Table S1
Supplementary Table S1: Additional characteristics of MR studies of GM.
bac	chr	bp	rsID	ref.allele	eff.allele	beta	SE	Z.weightedSumZ	P.weightedSumZ	N	Ncohorts
class.Actinobacteria.id.419	2	136616754	rs182549	T	C	0.111489	0.012066	9.19386	3.79e-20	16313	24
class.Actinobacteria.id.419	2	136608646	rs4988235	A	G	0.109587	0.0120515	9.04503	1.5e-19	16313	24
class.Actinobacteria.id.419	2	136707982	rs6754311	T	C	0.108073	0.012047	8.93222	4.18e-19	16312	24
class.Actinobacteria.id.419	2	135907088	rs6730157	A	G	0.107534	0.0119089	8.99204	2.43e-19	16313	24
class.Actinobacteria.id.419	2	136407479	rs1446585	A	G	0.108704	0.0121458	8.86417	7.71e-19	16182	23
class.Actinobacteria.id.419	2	135837906	rs7570971	C	A	0.106846	0.0119243	8.98605	2.56e-19	16182	23
class.Actinobacteria.id.419	2	136413650	rs36084664	A	G	-0.110466	0.0128847	-8.97613	2.8e-19	15292	21
class.Actinobacteria.id.419	2	136381348	rs12465802	G	A	0.106318	0.0119961	8.84951	8.79e-19	16313	24
class.Actinobacteria.id.419	2	135954797	rs1375131	T	C	0.105674	0.0119114	8.84489	9.16e-19	16312	24
class.Actinobacteria.id.419	2	136740900	rs687670	T	C	0.105578	0.0123097	8.47009	2.45e-17	16313	24
class.Actinobacteria.id.419	2	136043944	rs13023281	T	C	-0.103988	0.0127966	-8.52104	1.58e-17	15292	21
class.Actinobacteria.id.419	2	136721995	rs13404551	T	C	0.103988	0.0122982	8.31034	9.54e-17	16311	24
class.Actinobacteria.id.419	2	136685228	rs309160	C	T	0.102058	0.0123086	8.15781	3.41e-16	16313	24
class.Actinobacteria.id.419	2	136755684	rs309134	G	A	0.10365	0.0124917	8.14777	3.71e-16	16312	24
class.Actinobacteria.id.419	2	136670298	rs309168	C	T	0.101529	0.0123111	8.11457	4.88e-16	16313	24
class.Actinobacteria.id.419	2	136658345	rs218174	A	G	0.10151	0.0123143	8.09039	5.95e-16	16312	24
class.Actinobacteria.id.419	2	136322676	rs6759321	G	T	0.0987904	0.0120966	8.06778	7.16e-16	16182	23
class.Actinobacteria.id.419	2	136614255	rs309180	A	G	0.100268	0.0123238	7.99871	1.26e-15	16313	24
class.Actinobacteria.id.419	2	136721603	rs12615624	A	G	0.101483	0.0124921	7.97155	1.57e-15	16313	24
class.Actinobacteria.id.419	2	136638216	rs632632	T	C	0.0994763	0.0123137	7.92942	2.2e-15	16312	24
class.Actinobacteria.id.419	2	136092061	rs1561277	C	A	0.097121	0.0120759	7.93238	2.15e-15	16182	23
class.Actinobacteria.id.419	2	136643555	rs309125	C	T	0.0984871	0.0123164	7.85776	3.91e-15	16312	24
class.Actinobacteria.id.419	2	136691825	rs309164	T	C	0.0998541	0.0124943	7.85055	4.14e-15	16313	24
class.Actinobacteria.id.419	2	136622046	rs4988183	T	C	0.0994862	0.0125843	7.74634	9.46e-15	16312	24
class.Actinobacteria.id.419	2	136698098	rs309149	C	T	0.0981028	0.0124945	7.71579	1.2e-14	16313	24
class.Actinobacteria.id.419	2	136765951	rs309137	T	C	0.0963443	0.0122801	7.71839	1.18e-14	16313	24
class.Actinobacteria.id.419	2	136608231	rs4954490	A	G	0.0957899	0.0123948	7.57863	3.49e-14	16308	24
class.Actinobacteria.id.419	2	136787402	rs6716536	C	T	0.0923254	0.0121224	7.52506	5.27e-14	16182	23
class.Actinobacteria.id.419	2	136594158	rs2236783	A	G	0.0955766	0.0124159	7.53565	4.86e-14	16313	24
class.Actinobacteria.id.419	2	136589612	rs12620033	G	C	0.095206	0.0124129	7.50815	6e-14	16313	24
class.Actinobacteria.id.419	2	136820076	rs11681248	T	C	0.0888172	0.0118423	7.41108	1.25e-13	16308	24
class.Actinobacteria.id.419	2	136603276	rs3754686	C	T	0.092912	0.0123933	7.35825	1.86e-13	16313	24
class.Actinobacteria.id.419	2	136583192	rs745500	A	G	0.0927245	0.0123999	7.32309	2.42e-13	16313	24
class.Actinobacteria.id.419	2	136602491	rs3739020	T	G	0.0942499	0.0126814	7.27913	3.36e-13	16310	24
class.Actinobacteria.id.419	2	136596867	rs6742283	G	A	0.0922691	0.0124118	7.29412	3.01e-13	16310	24
class.Actinobacteria.id.419	2	136575199	rs6719488	T	G	0.0922752	0.0124	7.29011	3.1e-13	16313	24
class.Actinobacteria.id.419	2	136576577	rs892715	C	T	0.0921969	0.0124002	7.28488	3.22e-13	16313	24
class.Actinobacteria.id.419	2	136603366	rs3769005	G	C	0.0918007	0.0123927	7.27778	3.39e-13	16313	24
class.Actinobacteria.id.419	2	136557319	rs2322660	T	C	0.0919976	0.0123966	7.27743	3.4e-13	16313	24
class.Actinobacteria.id.419	2	136569848	rs12988076	A	C	0.0919474	0.0124006	7.26268	3.79e-13	16313	24
class.Actinobacteria.id.419	2	136555659	rs2322659	C	T	0.0929665	0.0126593	7.20107	5.97e-13	16313	24
class.Actinobacteria.id.419	2	136558157	rs748841	T	C	0.0917469	0.0123969	7.25441	4.03e-13	16313	24
class.Actinobacteria.id.419	2	136581848	rs1470457	A	G	0.0929629	0.0126803	7.17277	7.35e-13	16313	24
class.Actinobacteria.id.419	2	136786651	rs12475139	T	A	0.0889984	0.0122595	7.16746	7.64e-13	16182	23
class.Actinobacteria.id.419	2	136580287	rs2164210	C	T	0.0899284	0.0124012	7.11477	1.12e-12	16313	24
class.Actinobacteria.id.419	2	135911422	rs17261772	T	C	0.0920713	0.0124866	7.24577	4.3e-13	16182	23
class.Actinobacteria.id.419	2	136439517	rs313519	A	C	0.0908563	0.0125815	7.12173	1.07e-12	16313	24
class.Actinobacteria.id.419	2	136439090	rs313518	C	T	0.0907332	0.012581	7.10331	1.22e-12	16313	24
class.Actinobacteria.id.419	2	136817088	rs749873	T	C	0.0849027	0.0118569	7.07367	1.51e-12	16313	24
class.Actinobacteria.id.419	2	136544197	rs10928546	T	C	0.0908598	0.0126287	7.06418	1.62e-12	16313	24
class.Actinobacteria.id.419	2	136455600	rs71348714	A	G	0.0898643	0.0125801	7.03843	1.94e-12	16313	24
class.Actinobacteria.id.419	2	136437507	rs313517	A	G	0.0898493	0.0125806	7.03676	1.97e-12	16313	24
class.Actinobacteria.id.419	2	136550109	rs2082729	T	C	0.0905236	0.0126352	7.024	2.16e-12	16313	24
class.Actinobacteria.id.419	2	136535410	rs71348715	T	G	0.0904167	0.012632	7.02277	2.18e-12	16313	24
class.Actinobacteria.id.419	2	136539122	rs11684545	T	G	0.09024	0.012631	7.01742	2.26e-12	16313	24
class.Actinobacteria.id.419	2	136445526	rs313526	C	T	0.0897135	0.0125792	7.02462	2.15e-12	16313	24
class.Actinobacteria.id.419	2	136422171	rs2034276	A	T	0.089594	0.0125789	7.02059	2.21e-12	16313	24
class.Actinobacteria.id.419	2	136445869	rs313528	G	A	0.0896386	0.012579	7.02042	2.21e-12	16313	24
class.Actinobacteria.id.419	2	136420690	rs4954280	A	G	0.089587	0.0125763	7.01748	2.26e-12	16313	24
class.Actinobacteria.id.419	2	136522941	rs28453840	A	G	0.0900388	0.0126228	7.00349	2.5e-12	16312	24
class.Actinobacteria.id.419	2	136419961	rs1446584	A	G	0.0893976	0.0125757	7.00452	2.48e-12	16313	24
class.Actinobacteria.id.419	2	136432103	rs313523	G	A	0.0893878	0.0125826	7.00249	2.51e-12	16313	24
class.Actinobacteria.id.419	2	136430866	rs313522	T	A	0.089353	0.0125827	6.99844	2.59e-12	16313	24
class.Actinobacteria.id.419	2	136502792	rs1438305	G	C	0.0899054	0.0126321	6.98169	2.92e-12	16313	24
class.Actinobacteria.id.419	2	136553639	rs1011361	A	G	0.0898334	0.0126359	6.9765	3.03e-12	16312	24
class.Actinobacteria.id.419	2	136494186	rs10202489	A	G	0.0896102	0.0126092	6.9753	3.05e-12	16313	24
class.Actinobacteria.id.419	2	136428460	rs656326	A	C	0.0890462	0.0125802	6.97611	3.03e-12	16313	24
class.Actinobacteria.id.419	2	136418348	rs6720287	A	G	0.0890003	0.012576	6.97582	3.04e-12	16313	24
class.Actinobacteria.id.419	2	136444123	rs313524	C	T	0.0889802	0.0125793	6.97038	3.16e-12	16313	24
class.Actinobacteria.id.419	2	136551694	rs12998016	T	C	0.0895349	0.0126378	6.95422	3.55e-12	16312	24
class.Actinobacteria.id.419	2	136416855	rs6715856	T	C	0.0887859	0.0125764	6.96133	3.37e-12	16313	24
class.Actinobacteria.id.419	2	136554800	rs6430589	C	G	0.0890976	0.0126367	6.94655	3.74e-12	16312	24
class.Actinobacteria.id.419	2	136499166	rs1438307	T	G	0.0893801	0.0126274	6.94826	3.7e-12	16313	24
class.Actinobacteria.id.419	2	136503157	rs1438304	G	A	0.0894761	0.0126317	6.948	3.7e-12	16313	24
class.Actinobacteria.id.419	2	136416941	rs6755383	C	T	0.0887419	0.0125775	6.95799	3.45e-12	16313	24
class.Actinobacteria.id.419	2	136495619	rs10195620	T	A	0.089464	0.0126364	6.95169	3.61e-12	16313	24
class.Actinobacteria.id.419	2	136462441	rs7355359	T	C	0.0886943	0.0125801	6.94519	3.78e-12	16313	24
class.Actinobacteria.id.419	2	136521514	rs10192827	A	G	0.0889909	0.0126238	6.90293	5.09e-12	16311	24
class.Actinobacteria.id.419	2	136410299	rs10928542	G	A	0.0883155	0.0125772	6.9239	4.39e-12	16313	24
class.Actinobacteria.id.419	2	136507039	rs12998387	G	A	0.0889143	0.0126217	6.91009	4.84e-12	16313	24
class.Actinobacteria.id.419	2	136511575	rs3213889	G	A	0.089037	0.0126328	6.90971	4.86e-12	16313	24
class.Actinobacteria.id.419	2	136402117	rs4954276	A	G	0.088514	0.0125768	6.91856	4.56e-12	16313	24
class.Actinobacteria.id.419	2	136413359	rs7608045	T	C	0.0882572	0.0125778	6.91805	4.58e-12	16313	24
class.Actinobacteria.id.419	2	136522675	rs10173394	T	C	0.0888859	0.012623	6.90502	5.02e-12	16313	24
class.Actinobacteria.id.419	2	136470714	rs13412397	A	G	0.0886464	0.0125961	6.91146	4.8e-12	16313	24
class.Actinobacteria.id.419	2	136409073	rs4954279	G	A	0.0880797	0.0125765	6.90516	5.01e-12	16313	24
class.Actinobacteria.id.419	2	136398174	rs12619365	C	T	0.08822	0.0126217	6.90428	5.05e-12	16313	24
class.Actinobacteria.id.419	2	136817616	rs2011946	A	C	0.0838274	0.0119413	6.91078	4.82e-12	16308	24
class.Actinobacteria.id.419	2	136474098	rs11679508	T	A	0.0882116	0.0125969	6.87704	6.11e-12	16313	24
class.Actinobacteria.id.419	2	136518103	rs12994270	A	T	0.088453	0.0126235	6.86323	6.73e-12	16313	24
class.Actinobacteria.id.419	2	136403749	rs13413639	C	A	0.0877595	0.0125756	6.87045	6.4e-12	16313	24
class.Actinobacteria.id.419	2	136495300	rs12469709	T	C	0.0881147	0.0126384	6.84249	7.78e-12	16313	24
class.Actinobacteria.id.419	2	135877562	rs1869829	A	G	0.0868911	0.0124838	6.89987	5.2e-12	16313	24
class.Actinobacteria.id.419	2	136421323	rs1374329	A	G	0.0881831	0.0128247	6.77021	1.29e-11	16313	24
class.Actinobacteria.id.419	2	136544752	rs6760329	G	A	0.0887484	0.013013	6.69977	2.09e-11	16313	24
class.Actinobacteria.id.419	2	136522710	rs9287442	G	A	0.0885489	0.0129614	6.68798	2.26e-11	16313	24
class.Actinobacteria.id.419	2	136539513	rs10188066	A	G	0.0883405	0.013013	6.66623	2.62e-11	16313	24
class.Actinobacteria.id.419	2	136501840	rs10928545	G	A	0.088431	0.0129691	6.66056	2.73e-11	16313	24
class.Actinobacteria.id.419	2	136751849	rs62160860	G	C	0.113159	0.0170362	6.66292	2.68e-11	16310	24
class.Actinobacteria.id.419	2	136808949	rs11693502	T	C	0.0810058	0.0119337	6.70927	1.96e-11	16312	24
class.Actinobacteria.id.419	2	136528004	rs2304599	G	C	0.0883744	0.0130189	6.65279	2.88e-11	16313	24
class.Actinobacteria.id.419	2	136516748	rs12616520	T	A	0.088031	0.0129616	6.64832	2.96e-11	16313	24
class.Actinobacteria.id.419	2	135771974	rs10187402	C	G	0.0846609	0.0125257	6.73409	1.65e-11	16308	24
class.Actinobacteria.id.419	2	136731066	rs4954551	G	A	0.109879	0.016819	6.59123	4.36e-11	16313	24
class.Actinobacteria.id.419	2	136733897	rs7587285	T	C	0.110116	0.0167978	6.6062	3.94e-11	16313	24
class.Actinobacteria.id.419	2	136546110	rs2278544	G	A	0.0871368	0.0129829	6.56643	5.15e-11	16313	24
class.Actinobacteria.id.419	2	136743490	rs2278683	A	C	0.109872	0.0168064	6.57978	4.71e-11	16312	24
class.Actinobacteria.id.419	2	136747085	rs11893318	T	C	0.109383	0.0168198	6.54985	5.76e-11	16312	24
class.Actinobacteria.id.419	2	136812931	rs11679933	T	G	0.0802131	0.0119442	6.6169	3.67e-11	16309	24
class.Actinobacteria.id.419	2	136553529	rs1030764	T	C	0.0869578	0.0130208	6.54208	6.07e-11	16313	24
class.Actinobacteria.id.419	2	136505546	rs3820794	T	C	0.086478	0.0130027	6.51376	7.33e-11	16313	24
class.Actinobacteria.id.419	2	136825272	rs932206	T	C	0.0759471	0.0115151	6.55816	5.45e-11	16182	23
class.Actinobacteria.id.419	2	136783169	rs6714750	A	G	0.0849251	0.0126225	6.59248	4.33e-11	16182	23
class.Actinobacteria.id.419	2	136873549	rs2680880	T	A	0.0774995	0.0115126	6.57522	4.86e-11	16313	24
class.Actinobacteria.id.419	2	135775130	rs7581382	T	C	-0.0851129	0.0141381	-6.52328	6.88e-11	15292	21
class.Actinobacteria.id.419	2	136022798	rs935613	C	T	0.0825195	0.0125188	6.53374	6.41e-11	16313	24
class.Actinobacteria.id.419	2	135954405	rs1375132	A	G	0.0822519	0.0124975	6.51104	7.46e-11	16311	24
class.Actinobacteria.id.419	2	135915358	rs6747073	T	C	0.0807114	0.0124857	6.39995	1.55e-10	16311	24
class.Actinobacteria.id.419	2	136819662	rs6704561	C	T	0.078466	0.0123219	6.29513	3.07e-10	16182	23
class.Actinobacteria.id.419	2	136720344	rs3768998	G	T	0.105219	0.0173531	6.09637	1.09e-09	16312	24
class.Actinobacteria.id.419	2	136058820	rs2016636	G	A	0.0795819	0.0125225	6.28526	3.27e-10	16313	24
class.Actinobacteria.id.419	2	135832131	rs12328663	T	C	0.0965573	0.0157926	6.33282	2.41e-10	16313	24
class.Actinobacteria.id.419	2	135796410	rs13389481	C	A	0.0982232	0.0161635	6.25873	3.88e-10	16311	24
class.Actinobacteria.id.419	2	135818907	rs2874739	C	T	0.0967751	0.0157894	6.31728	2.66e-10	16313	24
class.Actinobacteria.id.419	2	136002500	rs1900741	C	T	0.0857317	0.0136167	6.13605	8.46e-10	16313	24
class.Actinobacteria.id.419	2	135829432	rs10193348	A	G	0.0963125	0.0157962	6.29529	3.07e-10	16313	24
class.Actinobacteria.id.419	2	135795443	rs10167901	C	T	0.0962356	0.0158534	6.24727	4.18e-10	16313	24
class.Actinobacteria.id.419	2	135795385	rs10167809	C	T	0.09603	0.015852	6.23776	4.44e-10	16313	24
class.Actinobacteria.id.419	2	135795150	rs4953948	T	G	0.0960188	0.0158521	6.2372	4.45e-10	16313	24
class.Actinobacteria.id.419	2	135795095	rs4954216	G	A	0.095953	0.0158522	6.23216	4.6e-10	16313	24
class.Actinobacteria.id.419	2	135849613	rs7568525	G	A	0.0950414	0.0158384	6.23944	4.39e-10	16313	24
class.Actinobacteria.id.419	2	135795396	rs10167884	C	T	0.0957944	0.0158535	6.22167	4.92e-10	16313	24
class.Actinobacteria.id.419	2	135794986	rs4954215	G	A	0.0957562	0.015853	6.22158	4.92e-10	16313	24
class.Actinobacteria.id.419	2	135853807	rs10208624	C	T	0.0950424	0.015835	6.23697	4.46e-10	16313	24
class.Actinobacteria.id.419	2	135799082	rs62168942	T	C	0.0957826	0.01585	6.21337	5.19e-10	16313	24
class.Actinobacteria.id.419	2	135795595	rs10182750	T	C	0.0957126	0.015855	6.21113	5.26e-10	16313	24
class.Actinobacteria.id.419	2	135795040	rs4953947	A	C	0.0955496	0.0158551	6.2078	5.37e-10	16313	24
class.Actinobacteria.id.419	2	135814716	rs7422031	C	T	0.0953739	0.0157892	6.22529	4.81e-10	16313	24
class.Actinobacteria.id.419	2	135798082	rs13409400	A	C	0.0954751	0.01585	6.19537	5.81e-10	16313	24
class.Actinobacteria.id.419	2	135861497	rs7573600	G	C	0.0946776	0.0157999	6.2146	5.15e-10	16313	24
class.Actinobacteria.id.419	2	135798758	rs62168941	C	T	0.0954432	0.0158504	6.18913	6.05e-10	16313	24
class.Actinobacteria.id.419	2	136628380	rs4954513	G	A	0.106225	0.0174129	6.00236	1.94e-09	16313	24
class.Actinobacteria.id.419	2	136704414	rs16832275	C	G	0.101256	0.0167981	5.99402	2.05e-09	16313	24
class.Actinobacteria.id.419	2	135859923	rs11898045	T	C	0.0944239	0.0158026	6.20872	5.34e-10	16313	24
class.Actinobacteria.id.419	2	135812969	rs56903548	C	T	0.0946095	0.0157912	6.18414	6.24e-10	16313	24
class.Actinobacteria.id.419	2	135801228	rs4954217	C	T	0.0950358	0.0158489	6.16943	6.85e-10	16313	24
class.Actinobacteria.id.419	2	135796155	rs13413872	G	T	0.0950513	0.015854	6.17146	6.77e-10	16313	24
class.Actinobacteria.id.419	2	135796000	rs13402112	A	C	0.0950513	0.015854	6.17146	6.77e-10	16313	24
class.Actinobacteria.id.419	2	135797223	rs10186594	A	G	0.0950437	0.0158455	6.16898	6.87e-10	16313	24
class.Actinobacteria.id.419	2	135860305	rs58426504	T	G	0.0940717	0.0158014	6.18723	6.12e-10	16313	24
class.Actinobacteria.id.419	2	135793565	rs4954214	C	T	0.0949188	0.0158585	6.1693	6.86e-10	16313	24
class.Actinobacteria.id.419	2	136615222	rs3213871	C	T	0.105538	0.0174659	5.97254	2.34e-09	16313	24
class.Actinobacteria.id.419	2	135800757	rs921859	A	G	0.0947905	0.0158491	6.15597	7.46e-10	16313	24
class.Actinobacteria.id.419	2	135871624	rs58697996	G	A	0.094277	0.0158382	6.18103	6.37e-10	16313	24
class.Actinobacteria.id.419	2	135802050	rs7601696	C	A	0.0947894	0.0158467	6.14981	7.76e-10	16313	24
class.Actinobacteria.id.419	2	135794367	rs6760553	A	G	0.0946941	0.0158576	6.157	7.41e-10	16313	24
class.Actinobacteria.id.419	2	135802148	rs7577258	G	A	0.0947071	0.0158453	6.14583	7.95e-10	16313	24
class.Actinobacteria.id.419	2	135800601	rs2017831	C	T	0.0946733	0.0158493	6.14679	7.91e-10	16313	24
class.Actinobacteria.id.419	2	136626004	rs3769002	T	C	0.105358	0.0174205	5.9643	2.46e-09	16313	24
class.Actinobacteria.id.419	2	136624919	rs56263017	T	C	0.105249	0.0174207	5.96009	2.52e-09	16313	24
class.Actinobacteria.id.419	2	135802028	rs7565268	T	C	0.0946212	0.0158467	6.13924	8.29e-10	16313	24
class.Actinobacteria.id.419	2	135796965	rs56174523	A	C	0.0945298	0.015853	6.13969	8.27e-10	16313	24
class.Actinobacteria.id.419	2	135874038	rs61087958	C	T	0.0940299	0.0158094	6.15843	7.35e-10	16313	24
class.Actinobacteria.id.419	2	135793684	rs4953946	T	G	0.0942596	0.0158585	6.13452	8.54e-10	16313	24
class.Actinobacteria.id.419	2	135793845	rs11888951	T	C	0.0941495	0.0158578	6.12441	9.1e-10	16313	24
class.Actinobacteria.id.419	2	135802020	rs7601683	C	T	0.0941316	0.0158471	6.10769	1.01e-09	16313	24
class.Actinobacteria.id.419	2	135797747	rs10174944	C	T	0.0940235	0.0158529	6.10607	1.02e-09	16312	24
class.Actinobacteria.id.419	2	135872646	rs4954220	C	A	0.0934047	0.0158367	6.13144	8.71e-10	16313	24
class.Actinobacteria.id.419	2	135801956	rs7565149	T	A	0.0940093	0.015847	6.10376	1.04e-09	16313	24
class.Actinobacteria.id.419	2	135792528	rs62168934	A	G	0.0940021	0.0158589	6.10405	1.03e-09	16313	24
class.Actinobacteria.id.419	2	135789784	rs60350840	A	G	0.0940811	0.0158608	6.09671	1.08e-09	16313	24
class.Actinobacteria.id.419	2	135773446	rs4346445	A	C	0.0921498	0.0158563	6.07738	1.22e-09	16311	24
class.Actinobacteria.id.419	2	136027264	rs16831498	G	C	0.0954896	0.0160598	6.13818	8.35e-10	16313	24
class.Actinobacteria.id.419	2	136671801	rs2164332	G	C	0.0984598	0.0167877	5.85187	4.86e-09	16313	24
class.Actinobacteria.id.419	2	135766072	rs4953945	C	G	0.0946539	0.0159247	6.09096	1.12e-09	16311	24
class.Actinobacteria.id.419	2	136636909	rs7608980	G	A	0.105345	0.0174337	5.91839	3.25e-09	16313	24
class.Actinobacteria.id.419	2	136901587	rs4954567	G	T	0.0732592	0.0120035	6.07787	1.22e-09	16313	24
class.Actinobacteria.id.419	2	135874622	rs6741481	A	G	0.0929799	0.0157998	6.09638	1.08e-09	16313	24
class.Actinobacteria.id.419	2	135893853	rs7603805	A	G	0.093578	0.0157922	6.11861	9.44e-10	16313	24
class.Actinobacteria.id.419	2	136637350	rs16832138	G	A	0.105094	0.0174289	5.90621	3.5e-09	16313	24
class.Actinobacteria.id.419	2	135878814	rs2290518	G	A	0.0926928	0.0157979	6.0781	1.22e-09	16313	24
class.Actinobacteria.id.419	2	136677192	rs2322725	T	C	0.0978787	0.0167939	5.82211	5.81e-09	16313	24
class.Actinobacteria.id.419	2	136016079	rs11884903	T	C	0.0944984	0.0160071	6.10226	1.05e-09	16313	24
class.Actinobacteria.id.419	2	136652859	rs16832156	G	A	0.098401	0.0168204	5.7979	6.72e-09	16312	24
class.Actinobacteria.id.419	2	136908062	rs1401687	G	C	0.0725861	0.0120043	6.02074	1.74e-09	16313	24
class.Actinobacteria.id.419	2	135774681	rs11903663	A	G	0.0895879	0.015817	5.98742	2.13e-09	16311	24
class.Actinobacteria.id.419	2	135884487	rs58327215	G	C	0.0925797	0.0158316	6.07282	1.26e-09	16313	24
class.Actinobacteria.id.419	2	136646900	rs6752519	C	T	0.102436	0.0173854	5.81482	6.07e-09	16313	24
class.Actinobacteria.id.419	2	136633011	rs309132	C	G	0.102406	0.0171747	5.82421	5.74e-09	16313	24
class.Actinobacteria.id.419	2	136637622	rs56067372	C	T	0.103578	0.017433	5.81761	5.97e-09	16313	24
class.Actinobacteria.id.419	2	135773617	rs4640444	T	C	0.0895223	0.0158185	5.97518	2.3e-09	16311	24
class.Actinobacteria.id.419	2	135787642	rs1551497	T	C	0.0931003	0.0158588	6.03963	1.54e-09	16312	24
class.Actinobacteria.id.419	2	136910834	rs10179271	T	C	0.0723362	0.0120038	6.00167	1.95e-09	16313	24
class.Actinobacteria.id.419	2	136683293	rs16832200	T	C	0.0971884	0.0167956	5.77777	7.57e-09	16313	24
class.Actinobacteria.id.419	2	135773692	rs4645053	T	A	0.0895114	0.0158186	5.97455	2.31e-09	16311	24
class.Actinobacteria.id.419	2	136488978	rs6739713	A	G	0.0769809	0.012758	5.93341	2.97e-09	16313	24
class.Actinobacteria.id.419	2	135780168	rs4954212	A	G	0.0925129	0.0158237	5.99963	1.98e-09	16312	24
class.Actinobacteria.id.419	2	136590558	rs3754690	C	T	0.105744	0.018013	5.79937	6.66e-09	16313	24
class.Actinobacteria.id.419	2	136667896	rs2164331	C	T	0.101664	0.0174385	5.77799	7.56e-09	16313	24
class.Actinobacteria.id.419	2	136659495	rs12478902	T	C	0.0985206	0.017022	5.77594	7.65e-09	16312	24
class.Actinobacteria.id.419	2	135885357	rs6430561	C	T	0.0923692	0.015835	6.05053	1.44e-09	16313	24
class.Actinobacteria.id.419	2	136191314	rs10209482	A	C	0.0937687	0.0160329	6.03784	1.56e-09	16313	24
class.Actinobacteria.id.419	2	135785149	rs11890844	A	G	0.0925536	0.015876	6.00829	1.87e-09	16312	24
class.Actinobacteria.id.419	2	136907682	rs9941547	G	A	0.0723357	0.0120508	5.97766	2.26e-09	16204	23
class.Actinobacteria.id.419	2	135880013	rs13410870	G	A	0.0916725	0.0158007	6.02456	1.7e-09	16313	24
class.Actinobacteria.id.419	2	136643900	rs309126	T	C	0.0967206	0.0163423	5.80917	6.28e-09	16313	24
class.Actinobacteria.id.419	2	135789405	rs6709763	C	A	0.0919039	0.0158598	5.96725	2.41e-09	16313	24
class.Actinobacteria.id.419	2	135785066	rs13402101	T	A	0.0923385	0.0158773	5.98638	2.15e-09	16312	24
class.Actinobacteria.id.419	2	135984172	rs57829242	A	G	0.0936368	0.0160094	6.03246	1.61e-09	16313	24
class.Actinobacteria.id.419	2	135785068	rs13399376	A	G	0.0922173	0.0158774	5.98027	2.23e-09	16312	24
class.Actinobacteria.id.419	2	136787476	rs74266324	G	A	0.0831877	0.0144615	5.77654	7.63e-09	16182	23
class.Actinobacteria.id.419	2	136479302	rs3754692	T	C	0.0765538	0.0127546	5.89811	3.68e-09	16313	24
class.Actinobacteria.id.419	2	135803766	rs17293519	A	G	0.0905325	0.0157863	5.94544	2.76e-09	16313	24
class.Actinobacteria.id.419	2	135773420	rs4494812	A	G	0.0888353	0.0158207	5.92078	3.2e-09	16311	24
class.Actinobacteria.id.419	2	136593694	rs55634455	T	C	0.104525	0.0179982	5.75135	8.85e-09	16313	24
class.Actinobacteria.id.419	2	136910690	rs4954568	T	A	0.0716435	0.0120042	5.94362	2.79e-09	16313	24
class.Actinobacteria.id.419	2	135787148	rs16831264	G	C	0.0914096	0.0158072	5.96009	2.52e-09	16312	24
class.Actinobacteria.id.419	2	136655620	rs6430593	G	A	0.0976705	0.0167991	5.74052	9.44e-09	16313	24
class.Actinobacteria.id.419	2	135789472	rs6737635	G	T	0.0912542	0.0158602	5.92201	3.18e-09	16313	24
class.Actinobacteria.id.419	2	136535364	rs60433564	A	C	0.119278	0.0206866	5.8681	4.41e-09	13623	22
class.Actinobacteria.id.419	2	135895879	rs6749119	C	G	0.0908334	0.0157935	5.97777	2.26e-09	16313	24
class.Actinobacteria.id.419	2	136536113	rs10496736	C	G	0.118804	0.0206873	5.85897	4.66e-09	13623	22
class.Actinobacteria.id.419	2	135935049	rs6721838	A	G	0.0916764	0.0158724	6.00309	1.94e-09	16313	24
class.Actinobacteria.id.419	2	136592309	rs78141345	G	A	0.103953	0.0180051	5.71509	1.1e-08	16313	24
class.Actinobacteria.id.419	2	135783367	rs11892750	G	A	0.0911436	0.0158899	5.88888	3.89e-09	16312	24
class.Actinobacteria.id.419	2	136166536	rs13427494	G	A	0.0924354	0.0160375	5.94891	2.7e-09	16313	24
class.Actinobacteria.id.419	2	136910273	rs6715785	G	A	0.0709594	0.0120001	5.8894	3.88e-09	16312	24
class.Actinobacteria.id.419	2	135899069	rs11897204	T	C	0.0903627	0.0158055	5.94281	2.8e-09	16313	24
class.Actinobacteria.id.419	2	135895809	rs6706466	A	G	0.0902271	0.015797	5.94398	2.78e-09	16313	24
class.Actinobacteria.id.419	2	135789682	rs56369660	A	G	0.0899826	0.0158049	5.88361	4.01e-09	16313	24
class.Actinobacteria.id.419	2	136913375	rs4954569	C	T	0.0707702	0.0119999	5.87718	4.17e-09	16312	24
class.Actinobacteria.id.419	2	136100473	rs4954242	A	G	0.0932867	0.0161175	5.93042	3.02e-09	16313	24
class.Actinobacteria.id.419	2	135705558	rs1979033	G	A	0.0652849	0.0114228	5.918	3.26e-09	16308	24
class.Actinobacteria.id.419	2	135775049	rs11888521	G	C	0.0876247	0.0158171	5.84825	4.97e-09	16311	24
class.Actinobacteria.id.419	2	135784733	rs13408096	G	T	0.0901275	0.0158199	5.87203	4.3e-09	16312	24
class.Actinobacteria.id.419	2	136652093	rs12233092	G	A	0.0954637	0.0168892	5.64387	1.66e-08	16310	24
class.Actinobacteria.id.419	2	135962711	rs4954226	T	C	0.0915939	0.0160037	5.92936	3.04e-09	16313	24
class.Actinobacteria.id.419	2	135479980	rs6723108	G	T	0.066609	0.0115694	5.96652	2.42e-09	16313	24
class.Actinobacteria.id.419	2	135784227	rs4954213	G	T	0.0897472	0.0158235	5.84961	4.93e-09	16312	24
class.Actinobacteria.id.419	2	136546635	rs4954633	C	T	0.115296	0.0205447	5.79272	6.93e-09	13623	22
class.Actinobacteria.id.419	2	136595426	rs56211644	T	C	0.102251	0.0179898	5.63539	1.75e-08	16313	24
class.Actinobacteria.id.419	2	135909462	rs4954221	G	A	0.0896939	0.0158315	5.89566	3.73e-09	16313	24
class.Actinobacteria.id.419	2	135781635	rs11900832	C	T	0.089774	0.0158917	5.81516	6.06e-09	16312	24
class.Actinobacteria.id.419	2	135781301	rs7597802	A	T	0.0897204	0.0158772	5.81333	6.12e-09	16312	24
class.Actinobacteria.id.419	2	136806959	rs925966	G	C	0.0712106	0.0121993	5.75398	8.72e-09	16182	23
class.Actinobacteria.id.419	2	136901607	rs4954392	A	G	0.0700031	0.0120114	5.81258	6.15e-09	16313	24
class.Actinobacteria.id.419	2	136917355	rs4954570	G	C	0.0732333	0.0128536	5.76909	7.97e-09	16311	24
class.Actinobacteria.id.419	2	136898078	rs950176	A	G	0.0698509	0.0120201	5.7797	7.48e-09	16311	24
class.Actinobacteria.id.419	2	135776430	rs61663334	A	G	0.0862912	0.0158317	5.78033	7.46e-09	16312	24
class.Actinobacteria.id.419	2	135781522	rs11889843	G	A	0.0890049	0.0158227	5.79507	6.83e-09	16312	24
class.Actinobacteria.id.419	2	135780587	rs7563997	T	A	0.0889554	0.0158255	5.79155	6.97e-09	16312	24
class.Actinobacteria.id.419	2	136169799	rs6742013	T	C	0.090377	0.0160367	5.83049	5.53e-09	16313	24
class.Actinobacteria.id.419	2	136586828	rs57543738	T	C	0.101652	0.018088	5.5952	2.2e-08	16313	24
class.Actinobacteria.id.419	2	136580398	rs60376570	G	A	0.101474	0.018068	5.59472	2.21e-08	16313	24
class.Actinobacteria.id.419	2	136537057	rs72972104	G	A	0.113927	0.0205493	5.72591	1.03e-08	13623	22
class.Actinobacteria.id.419	2	136902666	rs12616955	C	T	0.0697199	0.0120114	5.78902	7.08e-09	16313	24
class.Actinobacteria.id.419	2	136781262	rs78793148	C	A	0.108269	0.0188212	5.63725	1.73e-08	16182	23
class.Actinobacteria.id.419	2	135755629	rs1530559	A	G	0.0654632	0.0114297	5.7783	7.55e-09	16182	23
class.Actinobacteria.id.419	2	135782456	rs10928529	G	A	0.0891483	0.0158902	5.77624	7.64e-09	16312	24
class.Actinobacteria.id.419	2	136485280	rs2874834	A	G	0.0742129	0.0127888	5.70288	1.18e-08	16313	24
class.Actinobacteria.id.419	2	136901513	rs4954566	C	T	0.0693166	0.0120109	5.7557	8.63e-09	16313	24
class.Actinobacteria.id.419	2	135928312	rs2305248	A	G	0.0885232	0.0157989	5.83377	5.42e-09	16313	24
class.Actinobacteria.id.419	2	136552629	rs7565053	A	T	0.121058	0.0215389	5.68573	1.3e-08	13499	21
class.Actinobacteria.id.419	2	136773132	rs74697610	A	T	0.110377	0.0199922	5.57216	2.52e-08	16073	22
class.Actinobacteria.id.419	2	136641382	rs584226	T	C	0.0961745	0.0170309	5.55074	2.84e-08	16313	24
class.Actinobacteria.id.419	2	136806774	rs7371606	A	G	0.0703862	0.0122017	5.68497	1.31e-08	16182	23
class.Actinobacteria.id.419	2	136895508	rs4954564	A	G	0.0690118	0.0120217	5.71192	1.12e-08	16311	24
class.Actinobacteria.id.419	2	136228887	rs7605229	C	T	0.0901432	0.0160439	5.8042	6.47e-09	16313	24
class.Actinobacteria.id.419	2	136926719	rs4954572	G	T	0.069121	0.0120747	5.71976	1.07e-08	16313	24
class.Actinobacteria.id.419	2	136553925	rs4954430	C	T	0.115054	0.0207605	5.67571	1.38e-08	13622	22
class.Actinobacteria.id.419	2	136945029	rs1123848	C	T	0.0688483	0.012102	5.68327	1.32e-08	16311	24
class.Actinobacteria.id.419	2	136110129	rs6727889	C	T	0.0899805	0.0160456	5.76536	8.15e-09	16313	24
class.Actinobacteria.id.419	2	136927557	rs4954396	A	C	0.0689631	0.0120741	5.70596	1.16e-08	16313	24
class.Actinobacteria.id.419	2	136642433	rs16855656	A	G	0.0919622	0.0164453	5.5156	3.48e-08	16313	24
class.Actinobacteria.id.419	2	136524766	rs62170081	A	G	0.115011	0.0206917	5.65488	1.56e-08	13623	22
class.Actinobacteria.id.419	2	136907790	rs10803550	C	T	0.0687255	0.0120124	5.71106	1.12e-08	16313	24
class.Actinobacteria.id.419	2	136907170	rs953387	A	C	0.0685406	0.0120121	5.6999	1.2e-08	16313	24
class.Actinobacteria.id.419	2	136906640	rs2102896	T	C	0.068513	0.0120139	5.6986	1.21e-08	16313	24
class.Actinobacteria.id.419	2	136578194	rs2874874	A	C	0.10007	0.0180616	5.50871	3.61e-08	16313	24
class.Actinobacteria.id.419	2	136899116	rs2056297	G	T	0.0684972	0.0120117	5.68584	1.3e-08	16313	24
class.Actinobacteria.id.419	2	136553438	rs56982689	C	T	0.113007	0.0207433	5.62209	1.89e-08	13623	22
class.Actinobacteria.id.419	2	136578040	rs2322812	A	G	0.0994476	0.0180619	5.46921	4.52e-08	16313	24
class.Actinobacteria.id.419	2	136570613	rs3769011	A	T	0.0983944	0.0180715	5.41076	6.28e-08	16313	24
class.Actinobacteria.id.419	2	136522783	rs72970286	T	G	0.111213	0.0203604	5.59592	2.19e-08	13622	22
class.Actinobacteria.id.419	2	136515924	rs6707289	A	G	0.113992	0.0206917	5.59568	2.2e-08	13623	22
class.Actinobacteria.id.419	2	136515859	rs6720497	G	A	0.113995	0.0206919	5.59568	2.2e-08	13623	22
class.Actinobacteria.id.419	2	136574305	rs58080116	A	G	0.0993037	0.0180636	5.4556	4.88e-08	16313	24
class.Actinobacteria.id.419	2	136946433	rs4954397	A	G	0.0678614	0.0120988	5.60308	2.11e-08	16313	24
class.Actinobacteria.id.419	2	136939437	rs1964776	C	T	0.068118	0.0121043	5.6137	1.98e-08	16313	24
class.Actinobacteria.id.419	2	135914038	rs11897217	C	T	0.0864887	0.0158365	5.71861	1.07e-08	16313	24
class.Actinobacteria.id.419	2	136560003	rs61470941	T	C	0.0977222	0.0180497	5.43103	5.6e-08	16313	24
class.Actinobacteria.id.419	2	136926222	rs10928558	T	C	0.0688456	0.01225	5.61109	2.01e-08	16312	24
class.Actinobacteria.id.419	2	136571982	rs4954445	T	A	0.0984955	0.0180666	5.42684	5.74e-08	16313	24
class.Actinobacteria.id.419	2	135912977	rs7594509	G	T	0.0864399	0.0158386	5.71126	1.12e-08	16313	24
class.Actinobacteria.id.419	2	135921839	rs2322445	T	A	0.0865073	0.0158258	5.71074	1.12e-08	16313	24
class.Actinobacteria.id.419	2	136905697	rs12473760	C	A	0.0675284	0.0120133	5.61877	1.92e-08	16313	24
class.Actinobacteria.id.419	2	136948711	rs4954577	A	G	0.0675989	0.0120979	5.57908	2.42e-08	16313	24
class.Actinobacteria.id.419	2	136520186	rs6729961	T	G	0.113563	0.020689	5.55397	2.79e-08	13623	22
class.Actinobacteria.id.419	2	136288273	rs3806502	C	T	0.0877177	0.0160346	5.6767	1.37e-08	16313	24
class.Actinobacteria.id.419	2	135925002	rs6705610	T	G	0.0859614	0.0158009	5.69415	1.24e-08	16313	24
class.Actinobacteria.id.419	2	136509573	rs16831994	T	C	0.111354	0.0205477	5.54099	3.01e-08	13623	22
class.Actinobacteria.id.419	2	136949744	rs16833335	G	A	0.0673473	0.0120943	5.55608	2.76e-08	16313	24
class.Actinobacteria.id.419	2	135689188	rs6738563	G	T	0.0623797	0.0114297	5.64292	1.67e-08	16309	24
class.Actinobacteria.id.419	2	136965117	rs1519525	C	T	0.0671757	0.012076	5.53999	3.02e-08	16313	24
class.Actinobacteria.id.419	2	136496805	rs35215526	G	A	0.103586	0.0187524	5.43181	5.58e-08	16309	24
class.Actinobacteria.id.419	2	136857158	rs13008147	A	G	-0.068864	0.0128717	-5.62919	1.81e-08	15292	21
class.Actinobacteria.id.419	2	136511951	rs7609188	G	C	0.109862	0.0205537	5.4895	4.03e-08	13623	22
class.Actinobacteria.id.419	2	136599217	rs3820790	A	T	0.0982294	0.0182671	5.35947	8.35e-08	16310	24
class.Actinobacteria.id.419	2	136496928	rs62168847	T	C	0.101923	0.0186543	5.39472	6.86e-08	16309	24
class.Actinobacteria.id.419	2	136562472	rs3739022	G	A	0.0957608	0.018059	5.31419	1.07e-07	16313	24
class.Actinobacteria.id.419	2	136563248	rs12992815	C	G	0.0951021	0.017922	5.3039	1.13e-07	16313	24
class.Actinobacteria.id.419	2	135778656	rs7565871	G	C	0.0825549	0.0159186	5.47116	4.47e-08	16312	24
class.Actinobacteria.id.419	2	136496493	rs62168843	T	C	0.101383	0.0186546	5.37282	7.75e-08	16309	24
class.Actinobacteria.id.419	2	136496910	rs62168846	G	A	0.102552	0.0187523	5.36973	7.89e-08	16309	24
class.Actinobacteria.id.419	2	136538939	rs9677760	A	T	0.0761008	0.0137895	5.37382	7.71e-08	16313	24
class.Actinobacteria.id.419	2	136958593	rs4954578	T	C	0.0659781	0.012076	5.43761	5.4e-08	16313	24
class.Actinobacteria.id.419	2	136927094	rs4954573	T	G	0.0666495	0.0122445	5.457	4.84e-08	16312	24
class.Actinobacteria.id.419	2	136539330	rs1865452	C	T	0.0760477	0.0138653	5.35336	8.63e-08	16313	24
class.Actinobacteria.id.419	2	136539670	rs60963894	T	G	0.0760426	0.0138646	5.35336	8.63e-08	16313	24
class.Actinobacteria.id.419	2	136540083	rs10496737	A	G	0.075998	0.0138646	5.35101	8.75e-08	16313	24
class.Actinobacteria.id.419	2	136923155	rs56036623	T	C	0.071193	0.0132643	5.43854	5.37e-08	16313	24
class.Actinobacteria.id.419	2	136963494	rs6716987	C	A	0.0656955	0.0120778	5.41427	6.15e-08	16313	24
class.Actinobacteria.id.419	2	136527120	rs60453613	G	C	0.0754944	0.0138639	5.31296	1.08e-07	16313	24
class.Actinobacteria.id.419	2	136510012	rs12469551	G	T	0.0753829	0.0137904	5.30996	1.1e-07	16313	24
class.Actinobacteria.id.419	2	136942326	rs13010498	G	C	-0.0670891	0.0121916	-5.58491	2.34e-08	16182	23
class.Actinobacteria.id.419	2	136509868	rs7595712	C	T	0.075472	0.0138639	5.2874	1.24e-07	16313	24
class.Actinobacteria.id.419	1	207003553	rs6660520	G	A	0.0711483	0.0134495	5.3083	1.11e-07	16308	24
class.Actinobacteria.id.419	2	136496639	rs62168844	A	G	0.0991922	0.0186556	5.25884	1.45e-07	16309	24
class.Actinobacteria.id.419	2	136520043	rs6708957	C	T	0.0748451	0.0138634	5.26686	1.39e-07	16313	24
class.Actinobacteria.id.419	2	135429288	rs998451	A	G	0.0610382	0.0115892	5.50753	3.64e-08	16312	24
class.Actinobacteria.id.419	1	207003956	rs7513988	T	C	0.0693683	0.0131871	5.29553	1.19e-07	16309	24
class.Actinobacteria.id.419	2	136292425	rs6745996	A	G	0.0880387	0.016697	5.423	5.86e-08	16313	24
class.Actinobacteria.id.419	2	136658837	rs80274970	C	T	0.101176	0.0196799	5.16817	2.36e-07	15823	22
class.Actinobacteria.id.419	1	207003374	rs12022129	A	G	0.0697561	0.0132648	5.29136	1.21e-07	16310	24
class.Actinobacteria.id.419	2	136542560	rs1469996	A	G	0.075457	0.0139334	5.26169	1.43e-07	16182	23
class.Actinobacteria.id.419	2	136565328	rs60274701	G	A	0.0940911	0.017874	5.22563	1.74e-07	16312	24
class.Actinobacteria.id.419	2	136917330	rs4954394	A	G	0.0670645	0.0129262	5.31122	1.09e-07	16313	24
class.Actinobacteria.id.419	2	136925439	rs10193587	T	C	0.0656265	0.0123482	5.33683	9.46e-08	16182	23
class.Actinobacteria.id.419	1	207003319	rs4845143	T	G	0.0691122	0.0132747	5.25144	1.51e-07	16310	24
class.Actinobacteria.id.419	2	136530443	rs147616090	C	T	0.0741592	0.0138477	5.22301	1.76e-07	16313	24
class.Actinobacteria.id.419	2	136542559	rs1469995	G	A	0.0739983	0.0138486	5.21599	1.83e-07	16308	24
class.Actinobacteria.id.419	2	136501509	rs6732236	T	G	0.0738434	0.0138631	5.19426	2.06e-07	16313	24
class.Actinobacteria.id.419	2	136576166	rs7564577	C	T	0.0815548	0.0161539	5.15626	2.52e-07	16311	24
class.Actinobacteria.id.419	2	135456759	rs10928513	C	T	0.0609005	0.0115368	5.41059	6.28e-08	16312	24
class.Actinobacteria.id.419	2	136773638	rs7604460	T	C	0.0825192	0.0155317	5.19782	2.02e-07	16182	23
class.Actinobacteria.id.419	2	136506927	rs6430585	C	A	0.0729446	0.0137598	5.14605	2.66e-07	16313	24
class.Actinobacteria.id.419	2	135763318	rs7582173	G	A	0.0783488	0.0146174	5.11733	3.1e-07	16313	24
class.Actinobacteria.id.419	2	135768352	rs7575241	C	A	0.0733521	0.0139987	5.10453	3.32e-07	16312	24
class.Actinobacteria.id.419	2	136556805	rs872151	C	T	0.090607	0.0177914	5.11601	3.12e-07	16313	24
class.Actinobacteria.id.419	2	136770509	rs12471781	G	A	0.0818178	0.0156146	5.1626	2.44e-07	16182	23
class.Actinobacteria.id.419	2	136808142	rs4954388	T	C	0.0638407	0.0123169	5.14363	2.69e-07	16309	24
class.Actinobacteria.id.419	2	136918828	rs4954571	G	A	0.0653908	0.012927	5.17608	2.27e-07	16311	24
class.Actinobacteria.id.419	1	207001879	rs1028182	C	T	0.0676338	0.0132783	5.1316	2.87e-07	16310	24
class.Actinobacteria.id.419	2	135762656	rs10197646	G	A	0.0774689	0.0146201	5.06121	4.17e-07	16313	24
class.Actinobacteria.id.419	2	136928320	rs7568884	C	T	0.0630435	0.0122448	5.1846	2.16e-07	16313	24
class.Actinobacteria.id.419	2	136801201	rs4954556	G	A	0.1226	0.0247436	5.12978	2.9e-07	9647	17
class.Actinobacteria.id.419	2	136930232	rs13415439	C	A	0.0628515	0.0122428	5.16973	2.34e-07	16313	24
class.Actinobacteria.id.419	2	136526981	rs60241067	A	T	0.0634173	0.0125294	4.97597	6.49e-07	16313	24
class.Actinobacteria.id.419	2	136506375	rs7556781	A	G	0.071596	0.0137435	5.06197	4.15e-07	16313	24
class.Actinobacteria.id.419	2	136935394	rs4954575	G	A	0.0627185	0.0122628	5.15112	2.59e-07	16313	24
class.Actinobacteria.id.419	2	136321951	rs6430580	A	G	0.0844586	0.0167136	5.20865	1.9e-07	16313	24
class.Actinobacteria.id.419	2	135758231	rs6733547	G	T	0.0804268	0.0160382	5.14568	2.67e-07	16312	24
class.Actinobacteria.id.419	2	135762429	rs10174462	C	G	0.0737054	0.0140224	5.0732	3.91e-07	16313	24
class.Actinobacteria.id.419	1	206997892	rs2056226	C	G	0.0681933	0.0135813	5.03842	4.69e-07	16182	23
class.Actinobacteria.id.419	1	207001190	rs6540645	C	G	0.0681324	0.0135141	5.06283	4.13e-07	16308	24
class.Actinobacteria.id.419	2	136555484	rs1807356	T	C	0.081038	0.0162851	5.04527	4.53e-07	16313	24
class.Actinobacteria.id.419	2	136504101	rs7589832	A	C	0.0717701	0.0138467	5.03471	4.79e-07	16313	24
class.Actinobacteria.id.419	2	136811263	rs13007153	T	C	0.0628078	0.0123108	5.05688	4.26e-07	16308	24
class.Actinobacteria.id.419	2	136500475	rs73958618	A	G	0.0711468	0.0138301	5.01023	5.44e-07	16313	24
class.Actinobacteria.id.419	1	207001709	rs1028181	C	T	0.0674677	0.0135137	5.01076	5.42e-07	16308	24
class.Actinobacteria.id.419	2	136932321	rs59869505	A	C	0.0617206	0.0122309	5.09185	3.55e-07	16313	24
class.Actinobacteria.id.419	2	136929107	rs72976292	T	A	0.0618008	0.0122375	5.09112	3.56e-07	16308	24
class.Actinobacteria.id.419	2	136600176	rs55809728	G	A	0.107353	0.0218006	5.04806	4.46e-07	13617	22
class.Actinobacteria.id.419	2	136759379	rs309124	A	G	0.0747215	0.0145925	5.06596	4.06e-07	16312	24
class.Actinobacteria.id.419	2	136607703	rs4988243	T	C	0.112091	0.0224054	5.04039	4.65e-07	13514	21
class.Actinobacteria.id.419	1	207000060	rs908704	A	G	0.0664374	0.0134312	4.971	6.66e-07	16307	24
class.Actinobacteria.id.419	2	136929076	rs16833170	A	G	0.0615433	0.0122376	5.07074	3.96e-07	16313	24
class.Actinobacteria.id.419	1	206995478	rs6685379	A	G	0.0661113	0.013349	4.98693	6.13e-07	16182	23
class.Actinobacteria.id.419	2	136806218	rs2090661	A	G	0.0616869	0.0123116	4.98652	6.15e-07	16309	24
class.Actinobacteria.id.419	2	136435526	rs2254780	C	T	0.0714552	0.0147411	4.86536	1.14e-06	16313	24
class.Actinobacteria.id.419	2	136822223	rs1879087	T	C	0.10375	0.022927	4.98495	6.2e-07	10415	19
class.Actinobacteria.id.419	2	136435736	rs2441384	T	C	0.0712103	0.0147409	4.84994	1.23e-06	16313	24
class.Actinobacteria.id.419	1	206994404	rs2138992	C	A	0.0659424	0.0135208	4.91401	8.92e-07	16182	23
class.Actinobacteria.id.419	2	136761853	rs309122	A	G	0.0734965	0.0145936	4.98196	6.29e-07	16312	24
class.Actinobacteria.id.419	2	135758520	rs11895609	A	T	0.0763044	0.0159789	5.01618	5.27e-07	16312	24
class.Actinobacteria.id.419	2	135762061	rs6712127	A	G	0.0715978	0.0139913	4.9465	7.56e-07	16313	24
class.Actinobacteria.id.419	2	136761175	rs309123	C	G	0.0739559	0.0148004	4.96516	6.86e-07	16312	24
class.Actinobacteria.id.419	16	81776768	rs8047955	G	A	0.0575816	0.0116762	4.9273	8.34e-07	16306	24
class.Actinobacteria.id.419	16	81777336	rs8057441	T	C	0.0569522	0.0115974	4.9015	9.51e-07	16182	23
class.Actinobacteria.id.419	2	136799609	rs10928554	C	T	0.0897611	0.0174332	4.85406	1.21e-06	16182	23
class.Actinobacteria.id.419	1	206991253	rs4440852	A	C	0.0650211	0.0135225	4.8499	1.24e-06	16182	23
class.Actinobacteria.id.419	2	136657252	rs309152	T	C	0.0737591	0.0150388	4.91215	9.01e-07	16313	24
class.Actinobacteria.id.419	2	136682486	rs75667274	C	T	0.0765655	0.0155595	4.88571	1.03e-06	16307	24
class.Actinobacteria.id.419	2	136854537	rs6430601	G	T	0.0760397	0.0161513	4.87962	1.06e-06	16310	24
class.Actinobacteria.id.419	2	136695694	rs112407062	C	T	0.0760956	0.0154776	4.886	1.03e-06	16313	24
class.Actinobacteria.id.419	13	112859829	rs7322849	C	T	0.0944467	0.0192976	4.98463	6.21e-07	16313	24
class.Actinobacteria.id.419	2	135760244	rs6713776	C	G	0.0743085	0.0146082	4.8453	1.26e-06	16313	24
class.Actinobacteria.id.419	2	136921703	rs10180515	T	A	0.0639976	0.0133924	4.89394	9.88e-07	16313	24
class.Actinobacteria.id.419	16	81777833	rs12448146	C	A	0.0558516	0.01156	4.84295	1.28e-06	16182	23
class.Actinobacteria.id.419	1	206999963	rs908703	C	G	0.0632903	0.013257	4.82388	1.41e-06	16307	24
class.Actinobacteria.id.419	2	136692893	rs115553816	G	A	0.0757628	0.0154816	4.86227	1.16e-06	16313	24
class.Actinobacteria.id.419	2	135498924	rs1942055	G	C	0.0564129	0.0115777	4.99683	5.83e-07	16308	24
class.Actinobacteria.id.419	2	136924156	rs11684458	A	G	0.0636878	0.0133946	4.88432	1.04e-06	16313	24
class.Actinobacteria.id.419	2	136710372	rs309119	T	C	0.0727001	0.0149727	4.87496	1.09e-06	16313	24
class.Actinobacteria.id.419	2	136686114	rs112396243	C	T	0.0757018	0.0154729	4.85758	1.19e-06	16313	24
class.Actinobacteria.id.419	2	136751842	rs309133	A	C	0.0728875	0.0149115	4.87976	1.06e-06	16311	24
class.Actinobacteria.id.419	2	136923693	rs2176716	C	T	0.0635489	0.0133941	4.87121	1.11e-06	16313	24
class.Actinobacteria.id.419	2	136754183	rs16832440	G	A	0.0759001	0.0154634	4.84374	1.27e-06	16312	24
class.Actinobacteria.id.419	2	136653848	rs111682961	C	T	0.0754821	0.0154773	4.83452	1.33e-06	16312	24
class.Actinobacteria.id.419	2	136670419	rs79826902	G	A	0.0754592	0.0154747	4.83753	1.31e-06	16313	24
class.Actinobacteria.id.419	2	136702118	rs12474975	A	T	0.0751775	0.0154792	4.83665	1.32e-06	16313	24
class.Actinobacteria.id.419	2	136672678	rs3098104	T	A	0.075703	0.0152967	4.84799	1.25e-06	16312	24
class.Actinobacteria.id.419	2	136701539	rs16832243	C	T	0.0751221	0.0154805	4.82685	1.39e-06	16313	24
class.Actinobacteria.id.419	2	136765074	rs1964459	C	G	0.0757683	0.0154707	4.82847	1.38e-06	16309	24
class.Actinobacteria.id.419	2	136684632	rs16832205	G	A	0.0751653	0.0154751	4.82392	1.41e-06	16313	24
class.Actinobacteria.id.419	2	136635343	rs6728946	C	G	0.0725236	0.0150872	4.79322	1.64e-06	16312	24
class.Actinobacteria.id.419	2	136663110	rs12464050	G	T	0.0752843	0.015486	4.82033	1.43e-06	16312	24
class.Actinobacteria.id.419	2	136684940	rs309159	C	T	0.0725508	0.0151139	4.81717	1.46e-06	16313	24
class.Actinobacteria.id.419	2	136793114	rs4954555	T	C	0.107414	0.0224608	4.81872	1.44e-06	11290	20
class.Actinobacteria.id.419	2	136423904	rs2289959	C	T	0.0686254	0.0147396	4.68383	2.82e-06	16313	24
class.Actinobacteria.id.419	2	136652491	rs586964	G	A	0.074925	0.0154201	4.80891	1.52e-06	16312	24
class.Actinobacteria.id.419	2	136646582	rs59213715	A	C	0.0738928	0.0154127	4.782	1.74e-06	16313	24
class.Actinobacteria.id.419	2	136817769	rs75128007	A	G	0.0636774	0.0129785	4.81075	1.5e-06	16182	23
class.Actinobacteria.id.419	2	136797273	rs62160866	A	G	0.118425	0.0254097	4.81042	1.51e-06	9647	17
class.Actinobacteria.id.419	2	136922932	rs13387501	C	T	0.0630989	0.0133942	4.83787	1.31e-06	16313	24
class.Actinobacteria.id.419	2	136691737	rs41269821	A	G	0.0727487	0.0151759	4.80281	1.56e-06	16307	24
class.Actinobacteria.id.419	2	136748779	rs721765	C	A	0.0755092	0.0154679	4.81278	1.49e-06	16313	24
class.Actinobacteria.id.419	2	137051974	rs72847650	C	A	-0.0559891	0.0118276	-4.85148	1.23e-06	15401	22
class.Actinobacteria.id.419	2	136688749	rs309161	G	A	0.0723599	0.0149718	4.82226	1.42e-06	16313	24
class.Actinobacteria.id.419	2	136692553	rs6711493	A	G	0.0705191	0.014635	4.82397	1.41e-06	16313	24
class.Actinobacteria.id.419	2	136663605	rs77096272	C	A	0.0749631	0.0154861	4.79816	1.6e-06	16312	24
class.Actinobacteria.id.419	2	136763242	rs12476127	A	G	0.0736201	0.0150914	4.81121	1.5e-06	16313	24
class.Actinobacteria.id.419	2	136922672	rs6711997	T	C	0.0627345	0.0133703	4.82205	1.42e-06	16313	24
class.Actinobacteria.id.419	2	136792923	rs4245838	C	T	0.106844	0.0224577	4.79404	1.63e-06	11290	20
class.Actinobacteria.id.419	2	136672775	rs309170	C	T	0.0717501	0.0149205	4.80907	1.52e-06	16313	24
class.Actinobacteria.id.419	2	136652524	rs499483	G	A	0.0744216	0.0154107	4.78175	1.74e-06	16312	24
class.Actinobacteria.id.419	16	81777808	rs9926823	A	C	0.0546228	0.0115528	4.74258	2.11e-06	16182	23
class.Actinobacteria.id.419	2	136817658	rs16832624	T	C	0.0620636	0.0129301	4.75162	2.02e-06	16182	23
class.Actinobacteria.id.419	2	136656094	rs3098103	T	C	0.074503	0.0154343	4.77277	1.82e-06	16313	24
class.Actinobacteria.id.419	2	136665711	rs75753154	T	C	0.0721945	0.0150876	4.77876	1.76e-06	16313	24
class.Actinobacteria.id.419	2	136708787	rs309120	G	C	0.0709771	0.0149202	4.78251	1.73e-06	16313	24
class.Actinobacteria.id.419	2	136633962	rs1057031	G	A	0.0715429	0.0150471	4.74051	2.13e-06	16312	24
class.Actinobacteria.id.419	2	136668123	rs7606267	T	C	0.0720271	0.015088	4.77045	1.84e-06	16313	24
class.Actinobacteria.id.419	2	136960483	rs11688302	C	T	0.0583032	0.0122424	4.78974	1.67e-06	16313	24
class.Actinobacteria.id.419	2	136796019	rs57243841	A	G	0.0634156	0.0132204	4.74532	2.08e-06	16182	23
class.Actinobacteria.id.419	2	135446390	rs10171677	G	A	0.0550809	0.0114905	4.92733	8.34e-07	16182	23
class.Actinobacteria.id.419	2	136680534	rs309158	A	G	0.0700479	0.0145849	4.78788	1.69e-06	16313	24
class.Actinobacteria.id.419	16	81777841	rs9939612	C	T	0.054725	0.0115598	4.74441	2.09e-06	16182	23
class.Actinobacteria.id.419	2	136622543	rs3087343	T	G	0.0721572	0.0151641	4.73121	2.23e-06	16312	24
class.Actinobacteria.id.419	2	136805401	rs4954557	C	T	0.0591033	0.0124367	4.75873	1.95e-06	16313	24
class.Actinobacteria.id.419	2	136667487	rs309166	C	T	0.0712778	0.014922	4.77547	1.79e-06	16312	24
class.Actinobacteria.id.419	2	136686393	rs177917	A	G	0.0713321	0.0149104	4.77493	1.8e-06	16313	24
class.Actinobacteria.id.419	2	136665162	rs16832162	T	A	0.071869	0.0150876	4.75592	1.98e-06	16313	24
class.Actinobacteria.id.419	15	94852795	rs72767435	C	T	-0.126352	0.0273626	-4.70265	2.57e-06	12898	16
class.Actinobacteria.id.419	22	35558300	rs134296	A	C	0.111964	0.0234167	4.82312	1.41e-06	14302	20
class.Actinobacteria.id.419	1	206991401	rs2883034	A	G	0.0617447	0.0133267	4.69955	2.61e-06	16182	23
class.Actinobacteria.id.419	2	136440300	rs7599898	C	T	0.0704476	0.0150583	4.6104	4.02e-06	16313	24
class.Actinobacteria.id.419	2	136694905	rs7573555	T	C	0.0716297	0.0150933	4.74311	2.1e-06	16313	24
class.Actinobacteria.id.419	22	35567355	rs134366	A	G	0.111877	0.023501	4.81067	1.5e-06	14302	20
class.Actinobacteria.id.419	2	135826463	rs62168955	C	T	0.244958	0.0499791	4.73989	2.14e-06	3450	9
class.Actinobacteria.id.419	12	20378911	rs10841473	C	G	-0.0583765	0.0123353	-4.70063	2.59e-06	16311	24
class.Actinobacteria.id.419	2	136746224	rs309118	G	C	0.0703117	0.0146278	4.76254	1.91e-06	16312	24
class.Actinobacteria.id.419	5	475408	rs11745923	T	G	0.0563759	0.0115529	4.80068	1.58e-06	16312	24
class.Actinobacteria.id.419	2	136640101	rs78364332	T	C	0.0712611	0.015088	4.70743	2.51e-06	16312	24
class.Actinobacteria.id.419	2	136654833	rs3098102	C	T	0.070897	0.0149173	4.75042	2.03e-06	16313	24
class.Actinobacteria.id.419	22	35567715	rs134372	T	A	0.111851	0.0235005	4.80434	1.55e-06	14302	20
class.Actinobacteria.id.419	5	502594	rs11738544	G	A	0.0550311	0.0115017	4.69825	2.62e-06	16182	23
class.Actinobacteria.id.419	2	136702601	rs6743537	G	A	0.0729649	0.0152279	4.75088	2.03e-06	16313	24
class.Actinobacteria.id.419	2	136429857	rs1438303	C	T	0.0700938	0.0150544	4.59496	4.33e-06	16313	24
class.Actinobacteria.id.419	2	136751488	rs10496738	C	T	0.0743247	0.0154748	4.73495	2.19e-06	16313	24
class.Actinobacteria.id.419	2	136438517	rs76380759	G	A	0.0702325	0.01506	4.59451	4.34e-06	16313	24
class.Actinobacteria.id.419	2	136669264	rs309167	C	T	0.0733379	0.0154053	4.72394	2.31e-06	16313	24
class.Actinobacteria.id.419	16	81776276	rs10871420	A	G	0.0549229	0.0116283	4.71823	2.38e-06	16313	24
class.Actinobacteria.id.419	2	136648883	rs2839740	G	T	0.0733939	0.0154666	4.71683	2.4e-06	16312	24
class.Actinobacteria.id.419	2	136667301	rs309165	T	C	0.0693771	0.0145865	4.74541	2.08e-06	16313	24
class.Actinobacteria.id.419	2	136672680	rs56100046	T	A	0.0737358	0.0154926	4.73403	2.2e-06	16312	24
class.Actinobacteria.id.419	2	136695705	rs113974791	T	G	0.0713198	0.0150934	4.72414	2.31e-06	16313	24
class.Actinobacteria.id.419	22	35560330	rs7410699	G	C	0.111348	0.023473	4.79381	1.64e-06	14302	20
class.Actinobacteria.id.419	16	81775380	rs4889375	A	C	0.0546577	0.0115707	4.71066	2.47e-06	16182	23
class.Actinobacteria.id.419	2	136563284	rs79954860	A	T	0.108776	0.023154	4.72274	2.33e-06	13514	21
class.Actinobacteria.id.419	16	81776815	rs11859935	G	A	0.0552806	0.011717	4.70833	2.5e-06	16307	24
class.Actinobacteria.id.419	2	136690783	rs309162	T	A	0.0711673	0.0150271	4.72124	2.34e-06	16313	24
class.Actinobacteria.id.419	2	136696608	rs112758679	A	C	0.0712455	0.0150934	4.72111	2.35e-06	16313	24
class.Actinobacteria.id.419	22	35566469	rs134363	A	G	0.111578	0.0235062	4.79011	1.67e-06	14302	20
class.Actinobacteria.id.419	22	35557437	rs134286	G	A	0.110855	0.02347	4.78979	1.67e-06	14302	20
class.Actinobacteria.id.419	2	136618507	rs4988201	A	G	0.0715389	0.0151813	4.68888	2.75e-06	16312	24
class.Actinobacteria.id.419	22	35562147	rs134331	C	G	0.111422	0.0235151	4.76858	1.86e-06	14302	20
class.Actinobacteria.id.419	2	136437615	rs3769016	A	G	0.0700513	0.0150599	4.58353	4.57e-06	16313	24
class.Actinobacteria.id.419	2	136653925	rs614193	A	T	0.0706369	0.0149202	4.73043	2.24e-06	16312	24
class.Actinobacteria.id.419	2	136640787	rs7561565	T	G	0.0707817	0.0150294	4.68568	2.79e-06	16312	24
class.Actinobacteria.id.419	22	35562148	rs134332	A	G	0.111167	0.0235149	4.76316	1.91e-06	14302	20
class.Actinobacteria.id.419	2	136673546	rs309171	G	C	0.0709004	0.0150254	4.71329	2.44e-06	16313	24
class.Actinobacteria.id.419	10	126110032	rs1515761	C	T	0.0762317	0.0169884	4.56632	4.96e-06	15525	23
class.Actinobacteria.id.419	2	136818719	rs2090660	C	T	0.0624859	0.0130167	4.73302	2.21e-06	16182	23
class.Actinobacteria.id.419	22	35567561	rs134371	C	T	0.111162	0.0235008	4.77931	1.76e-06	14302	20
class.Actinobacteria.id.419	22	35562235	rs134333	A	G	0.111232	0.0235151	4.75918	1.94e-06	14302	20
class.Actinobacteria.id.419	16	81784359	rs12935228	A	G	0.054145	0.0115428	4.70273	2.57e-06	16182	23
class.Actinobacteria.id.419	2	136723504	rs660002	C	T	0.0689259	0.0145828	4.71886	2.37e-06	16313	24
class.Actinobacteria.id.419	2	136820854	rs4954558	A	G	0.0615327	0.012935	4.70787	2.5e-06	16182	23
class.Actinobacteria.id.419	22	35560258	rs134316	A	G	0.110445	0.0234733	4.77314	1.81e-06	14302	20
class.Actinobacteria.id.419	2	136641593	rs7581814	C	G	0.0706968	0.0150882	4.67224	2.98e-06	16312	24
class.Actinobacteria.id.419	2	135481278	rs6756200	T	C	0.0551973	0.0114517	4.85617	1.2e-06	16182	23
class.Actinobacteria.id.419	22	35559579	rs2413305	G	A	0.111092	0.0235101	4.76878	1.85e-06	14302	20
class.Actinobacteria.id.419	22	35559925	rs2413308	G	T	0.110324	0.023468	4.76877	1.85e-06	14302	20
class.Actinobacteria.id.419	22	35558870	rs134307	C	T	0.110407	0.0234682	4.76852	1.86e-06	14302	20
class.Actinobacteria.id.419	2	136436317	rs6753232	T	C	0.0695685	0.0150582	4.5647	5e-06	16313	24
class.Actinobacteria.id.419	22	35559695	rs2413306	A	G	0.110267	0.023468	4.76765	1.86e-06	14302	20
class.Actinobacteria.id.419	2	136806996	rs80261410	T	C	0.062023	0.0129896	4.6772	2.91e-06	16182	23
class.Actinobacteria.id.419	2	136656534	rs3099428	C	G	0.0703231	0.0149138	4.70891	2.49e-06	16313	24
class.Actinobacteria.id.419	2	136656536	rs3099427	A	G	0.0703251	0.0149144	4.70859	2.49e-06	16313	24
class.Actinobacteria.id.419	16	81777543	rs12928452	C	A	0.0536838	0.0115012	4.67815	2.89e-06	16307	24
class.Actinobacteria.id.419	2	136815388	rs1960171	C	T	0.0590342	0.0124562	4.66883	3.03e-06	16182	23
class.Actinobacteria.id.419	22	35560444	rs134317	G	A	0.110412	0.0234514	4.76244	1.91e-06	14302	20
class.Actinobacteria.id.419	2	136974687	rs2176718	A	G	0.0573913	0.0122306	4.71236	2.45e-06	16309	24
class.Actinobacteria.id.419	22	35558249	rs134294	A	T	0.109989	0.0234645	4.76209	1.92e-06	14302	20
class.Actinobacteria.id.419	2	136547067	rs73958638	A	G	0.106081	0.0231678	4.69266	2.7e-06	12433	21
class.Actinobacteria.id.419	2	136638113	rs79176913	C	A	0.070631	0.0150875	4.6615	3.14e-06	16312	24
class.Actinobacteria.id.419	22	35560386	rs6518933	A	G	0.110296	0.0234733	4.76077	1.93e-06	14302	20
class.Actinobacteria.id.419	2	137602926	rs1961273	T	C	0.0602969	0.0126047	4.78007	1.75e-06	16313	24
class.Actinobacteria.id.419	5	477634	rs4334924	G	A	0.0566445	0.0116346	4.76598	1.88e-06	16308	24
class.Actinobacteria.id.419	2	136652953	rs503227	T	C	0.0709373	0.0151682	4.68136	2.85e-06	16312	24
class.Actinobacteria.id.419	22	35558292	rs134295	C	T	0.109709	0.0234644	4.75807	1.95e-06	14302	20
class.Actinobacteria.id.419	2	136628121	rs4988163	G	T	0.0709902	0.0151721	4.65755	3.2e-06	16312	24
class.Actinobacteria.id.419	2	136994454	rs11678502	T	C	0.0554416	0.0116217	4.74681	2.07e-06	16313	24
class.Actinobacteria.id.419	2	136715324	rs309142	T	C	0.0686326	0.0145803	4.70861	2.49e-06	16313	24
class.Actinobacteria.id.419	2	136648077	rs12472293	T	C	0.0703818	0.015004	4.6854	2.79e-06	16313	24
class.Actinobacteria.id.419	2	136618178	rs61253125	T	C	0.0708942	0.0151794	4.64839	3.35e-06	16312	24
class.Actinobacteria.id.419	22	35558827	rs134306	G	A	0.109953	0.0234687	4.74763	2.06e-06	14302	20
class.Actinobacteria.id.419	10	126086730	rs2459217	A	G	0.0802428	0.0178827	4.5427	5.55e-06	15420	22
class.Actinobacteria.id.419	2	136991517	rs12986776	G	C	0.0553553	0.011624	4.73364	2.21e-06	16313	24
class.Actinobacteria.id.419	2	136700024	rs309150	T	A	0.0704273	0.0150288	4.67604	2.92e-06	16313	24
class.Actinobacteria.id.419	22	35559966	rs2413309	A	G	0.109313	0.0234668	4.7457	2.08e-06	14302	20
class.Actinobacteria.id.419	2	136674028	rs309172	A	G	0.0686285	0.014804	4.67602	2.93e-06	16313	24
class.Actinobacteria.id.419	22	35560072	rs134311	G	A	0.109523	0.0234625	4.74345	2.1e-06	14302	20
class.Actinobacteria.id.419	2	136711064	rs3112496	C	T	0.0695407	0.01492	4.68605	2.79e-06	16313	24
class.Actinobacteria.id.419	22	35557844	rs134289	C	A	0.109577	0.0234641	4.74144	2.12e-06	14302	20
class.Actinobacteria.id.419	16	81778449	rs4888172	G	A	0.0535745	0.0115465	4.64802	3.35e-06	16182	23
class.Actinobacteria.id.419	2	136444185	rs59413285	G	T	0.0691178	0.0150675	4.53609	5.73e-06	16313	24
class.Actinobacteria.id.419	2	136707480	rs6750549	A	G	0.0711005	0.0152006	4.66771	3.05e-06	16182	23
class.Actinobacteria.id.419	22	35559017	rs134308	C	T	0.109478	0.0234681	4.73692	2.17e-06	14302	20
class.Actinobacteria.id.419	2	136443900	rs62168830	A	T	0.0690198	0.0150691	4.52994	5.9e-06	16313	24
class.Actinobacteria.id.419	2	136444338	rs57530667	A	G	0.0690196	0.0150685	4.52994	5.9e-06	16313	24
class.Actinobacteria.id.419	22	35559994	rs2413310	A	T	0.109071	0.0234669	4.73349	2.21e-06	14302	20
class.Actinobacteria.id.419	2	136612036	rs111837148	G	A	0.0707245	0.0151796	4.63119	3.64e-06	16312	24
class.Actinobacteria.id.419	2	136376515	rs4954272	A	G	0.0789532	0.0167436	4.78296	1.73e-06	16313	24
class.Actinobacteria.id.419	2	136655582	rs3099429	T	A	0.0704775	0.0151594	4.65017	3.32e-06	16313	24
class.Actinobacteria.id.419	22	35558112	rs134293	C	T	0.109014	0.0234645	4.72258	2.33e-06	14302	20
class.Actinobacteria.id.419	2	136624947	rs1435577	C	G	0.0704363	0.0151675	4.62033	3.83e-06	16312	24
class.Actinobacteria.id.419	22	35557708	rs134288	C	G	0.109146	0.0234646	4.71469	2.42e-06	14302	20
class.Actinobacteria.id.419	22	35558414	rs134300	G	A	0.108761	0.0234634	4.7135	2.43e-06	14302	20
class.Actinobacteria.id.419	22	35558662	rs134301	T	C	0.108813	0.0234638	4.7131	2.44e-06	14302	20
class.Actinobacteria.id.419	22	35558018	rs134290	C	G	0.108728	0.0234644	4.71273	2.44e-06	14302	20
class.Actinobacteria.id.419	22	35558038	rs134291	G	A	0.108728	0.0234644	4.71273	2.44e-06	14302	20
class.Actinobacteria.id.419	22	35557302	rs134285	T	C	0.109	0.023476	4.7109	2.47e-06	14302	20
class.Actinobacteria.id.419	2	136625113	rs4594504	A	C	0.070296	0.0151677	4.61134	4e-06	16312	24
class.Actinobacteria.id.419	16	81778491	rs4888173	A	G	0.0532012	0.0115451	4.61747	3.88e-06	16182	23
class.Actinobacteria.id.419	15	49208992	rs12899991	T	A	0.0719923	0.0154661	4.60992	4.03e-06	16182	23
class.Actinobacteria.id.419	2	136449254	rs62168833	G	A	0.0687297	0.01507	4.49953	6.81e-06	16313	24
class.Actinobacteria.id.419	2	136710554	rs895285	A	G	0.0715404	0.0154714	4.6181	3.87e-06	16313	24
class.Actinobacteria.id.419	22	35557509	rs134287	A	C	0.108732	0.0234712	4.69369	2.68e-06	14302	20
class.Actinobacteria.id.419	22	35560726	rs134323	A	C	0.109552	0.0235215	4.68879	2.75e-06	14302	20
class.Actinobacteria.id.419	22	35558057	rs134292	A	G	0.108298	0.0234644	4.68476	2.8e-06	14302	20
class.Actinobacteria.id.419	22	35559067	rs134309	G	A	0.108131	0.0234622	4.66853	3.03e-06	14302	20
class.Actinobacteria.id.419	22	35558724	rs134304	T	C	0.10829	0.0234694	4.68065	2.86e-06	14302	20
class.Actinobacteria.id.419	22	35558770	rs134305	G	A	0.108448	0.0234694	4.67901	2.88e-06	14302	20
class.Actinobacteria.id.419	16	81776056	rs4312299	G	C	0.0536925	0.011639	4.62148	3.81e-06	16308	24
class.Actinobacteria.id.419	2	136652045	rs139939202	G	A	0.0723434	0.0154953	4.5948	4.33e-06	16311	24
class.Actinobacteria.id.419	22	35559078	rs134310	T	A	0.10806	0.0234682	4.67637	2.92e-06	14302	20
class.Actinobacteria.id.419	2	136822267	rs4954559	A	G	0.0601512	0.0129061	4.62194	3.8e-06	16182	23
class.Actinobacteria.id.419	5	418839	rs72711368	C	T	0.054829	0.0117726	4.60844	4.06e-06	16182	23
class.Actinobacteria.id.419	16	81777978	rs11150406	T	C	0.0528043	0.011535	4.58199	4.61e-06	16182	23
class.Actinobacteria.id.419	2	136413244	rs7607920	T	C	0.0678654	0.0150569	4.46754	7.91e-06	16313	24
class.Actinobacteria.id.419	2	136726567	rs309154	C	T	0.0712918	0.0154016	4.59216	4.39e-06	16313	24
class.Actinobacteria.id.419	22	35558709	rs134302	T	C	0.10807	0.0234694	4.66833	3.04e-06	14302	20
class.Actinobacteria.id.419	1	114665485	rs12049045	G	A	0.0510452	0.0114325	4.44902	8.63e-06	16311	24
class.Actinobacteria.id.419	22	35556599	rs134282	A	G	0.108094	0.0234942	4.66628	3.07e-06	14302	20
class.Actinobacteria.id.419	22	35562850	rs134339	G	A	0.108968	0.0235169	4.66269	3.12e-06	14302	20
class.Actinobacteria.id.419	2	135372951	rs35564151	A	G	0.05389	0.0114886	4.76684	1.87e-06	16182	23
class.Actinobacteria.id.419	2	161611969	rs1376754	A	G	0.0509242	0.0112503	4.50256	6.71e-06	16182	23
class.Actinobacteria.id.419	22	35570816	rs2413312	G	A	0.108329	0.0234973	4.65618	3.22e-06	14302	20
class.Actinobacteria.id.419	2	136412270	rs34007021	C	T	0.0676248	0.015059	4.45028	8.58e-06	16313	24
class.Actinobacteria.id.419	2	136467119	rs2304366	C	T	0.0677071	0.0150823	4.44771	8.68e-06	16313	24
class.Actinobacteria.id.419	5	476353	rs2230437	C	T	0.0540181	0.0114274	4.6528	3.27e-06	16312	24
class.Actinobacteria.id.419	2	136934529	rs11674937	G	C	0.060412	0.0134458	4.62328	3.78e-06	16313	24
class.Actinobacteria.id.419	17	75348675	rs11655079	C	T	-0.0560674	0.0124286	-4.52904	5.93e-06	16309	24
class.Actinobacteria.id.419	2	161705703	rs6432655	G	A	0.0504196	0.0111904	4.48674	7.23e-06	16313	24
class.Actinobacteria.id.419	22	35569619	rs134377	G	A	0.108262	0.023513	4.64513	3.4e-06	14302	20
class.Actinobacteria.id.419	22	35573334	.	C	T	0.115047	0.0245463	4.64268	3.44e-06	14302	20
class.Actinobacteria.id.419	2	136588031	rs73957037	C	A	0.0682919	0.0147302	4.54279	5.55e-06	16311	24
class.Actinobacteria.id.419	22	35568075	rs134373	C	T	0.107819	0.0234982	4.64223	3.45e-06	14302	20
class.Actinobacteria.id.419	2	137014023	rs4072434	G	C	0.0544639	0.0116188	4.6519	3.29e-06	16313	24
class.Actinobacteria.id.419	2	136863816	rs7569447	A	C	0.0716201	0.016114	4.57204	4.83e-06	16313	24
class.Actinobacteria.id.419	22	35568399	rs134374	T	C	0.107997	0.0235027	4.63906	3.5e-06	14302	20
class.Actinobacteria.id.419	2	136732772	rs309157	G	A	0.0709315	0.0154055	4.58211	4.6e-06	16313	24
class.Actinobacteria.id.419	2	137013901	rs4072435	T	C	0.0543056	0.0116188	4.64489	3.4e-06	16313	24
class.Actinobacteria.id.419	2	137013606	rs10221893	T	C	0.0542292	0.011619	4.64241	3.44e-06	16313	24
class.Actinobacteria.id.419	2	136413847	rs12467569	T	C	0.0671953	0.0150539	4.42881	9.48e-06	16313	24
class.Actinobacteria.id.419	22	35569422	rs134376	A	G	0.10793	0.0235078	4.63084	3.64e-06	14302	20
class.Actinobacteria.id.419	22	35571497	rs134381	C	T	0.107444	0.0235713	4.62857	3.68e-06	14302	20
class.Actinobacteria.id.419	16	81783829	rs5001584	G	A	0.0524218	0.0116599	4.51941	6.2e-06	16182	23
class.Actinobacteria.id.419	2	136626078	rs3769001	A	G	0.0689738	0.0151693	4.52423	6.06e-06	16312	24
class.Actinobacteria.id.419	2	136725459	rs75524146	C	T	0.0707377	0.0154741	4.55334	5.28e-06	16313	24
class.Actinobacteria.id.419	2	136737460	rs309113	C	A	0.0681913	0.0149165	4.58677	4.5e-06	16312	24
class.Actinobacteria.id.419	10	126109368	rs2459218	C	T	0.074167	0.0171455	4.4083	1.04e-05	15528	23
class.Actinobacteria.id.419	5	475463	rs11743825	C	T	0.0543876	0.0115617	4.62464	3.75e-06	16313	24
class.Actinobacteria.id.419	22	35563904	rs134347	C	T	0.107621	0.0234954	4.61899	3.86e-06	14302	20
class.Actinobacteria.id.419	2	136451676	rs12465544	C	T	0.0674624	0.0150685	4.42366	9.7e-06	16313	24
class.Actinobacteria.id.419	22	35575744	rs134391	C	T	0.106749	0.0235487	4.61663	3.9e-06	14302	20
class.Actinobacteria.id.419	22	35556785	rs134283	G	A	0.107127	0.0234902	4.61664	3.9e-06	14302	20
class.Actinobacteria.id.419	22	35573370	rs134385	T	C	0.114214	0.0245465	4.61238	3.98e-06	14302	20
class.Actinobacteria.id.419	22	35572598	rs134383	A	G	0.114385	0.0245463	4.60986	4.03e-06	14302	20
class.Actinobacteria.id.419	2	136600662	rs4988274	T	A	0.0697677	0.0153894	4.50753	6.56e-06	16182	23
class.Actinobacteria.id.419	16	81774798	rs12446319	T	C	0.0512484	0.0112717	4.5549	5.24e-06	16313	24
class.Actinobacteria.id.419	22	35574275	rs134387	T	C	0.106496	0.0235667	4.60875	4.05e-06	14302	20
class.Actinobacteria.id.419	22	35560036	rs2413311	C	T	0.106449	0.0237092	4.60813	4.06e-06	14302	20
class.Actinobacteria.id.419	22	35576731	rs134396	G	T	0.105612	0.0235454	4.60596	4.11e-06	14302	20
class.Actinobacteria.id.419	2	136411879	rs76622824	A	G	0.0667316	0.0150573	4.40195	1.07e-05	16313	24
class.Actinobacteria.id.419	2	136415217	rs62168792	A	G	0.0667304	0.0150543	4.4018	1.07e-05	16313	24
class.Actinobacteria.id.419	2	135719132	rs6708336	T	A	0.0521109	0.0113623	4.63305	3.6e-06	16313	24
class.Actinobacteria.id.419	2	136463454	rs7573778	C	T	0.0671219	0.0150797	4.39902	1.09e-05	16313	24
class.Actinobacteria.id.419	2	136571852	rs60253740	G	T	0.0702076	0.0152159	4.50272	6.71e-06	16182	23
class.Actinobacteria.id.419	22	35578104	rs134400	G	A	0.105537	0.0235409	4.59736	4.28e-06	14302	20
class.Actinobacteria.id.419	2	135711516	rs3814355	C	T	0.0520391	0.0113778	4.63462	3.58e-06	16313	24
class.Actinobacteria.id.419	2	136407445	rs1446586	A	G	0.0667013	0.0150504	4.39307	1.12e-05	16313	24
class.Actinobacteria.id.419	2	161608676	rs11682960	C	T	0.0500233	0.0112071	4.44181	8.92e-06	16307	24
class.Actinobacteria.id.419	22	35580096	rs134409	G	A	0.105632	0.0235525	4.59488	4.33e-06	14302	20
class.Actinobacteria.id.419	22	35580075	rs134408	A	G	0.105632	0.0235525	4.59488	4.33e-06	14302	20
class.Actinobacteria.id.419	22	35574163	rs108272	C	G	0.106182	0.0235724	4.59468	4.33e-06	14302	20
class.Actinobacteria.id.419	22	35579461	rs134407	G	A	0.113373	0.0245189	4.59436	4.34e-06	14302	20
class.Actinobacteria.id.419	2	135717997	rs62168897	C	T	0.0520145	0.0113629	4.62368	3.77e-06	16312	24
class.Actinobacteria.id.419	22	35576018	rs134393	C	T	0.105455	0.0235464	4.58994	4.43e-06	14302	20
class.Actinobacteria.id.419	22	35577117	rs28579	G	C	0.105223	0.023541	4.58914	4.45e-06	14302	20
class.Actinobacteria.id.419	22	35561916	rs134330	G	C	0.106766	0.0235169	4.56612	4.97e-06	14302	20
class.Actinobacteria.id.419	16	81775099	rs12931368	C	T	0.0510592	0.0112746	4.53796	5.68e-06	16308	24
class.Actinobacteria.id.419	2	136560464	rs12475398	C	T	0.0691289	0.0151906	4.45908	8.23e-06	16311	24
class.Actinobacteria.id.419	22	35575836	rs134392	C	T	0.105223	0.0235465	4.58488	4.54e-06	14302	20
class.Actinobacteria.id.419	2	136401843	rs60966546	C	T	0.0667325	0.0150641	4.3811	1.18e-05	16313	24
class.Actinobacteria.id.419	2	135706758	rs2034261	G	T	0.0521794	0.0113767	4.63807	3.52e-06	16313	24
class.Actinobacteria.id.419	2	136463117	rs62168836	G	A	0.066788	0.0150797	4.37684	1.2e-05	16313	24
class.Actinobacteria.id.419	2	136632300	rs4988145	A	C	0.0681651	0.0151796	4.47856	7.51e-06	16312	24
class.Actinobacteria.id.419	2	137006198	rs6430612	T	C	0.0536715	0.0115597	4.58856	4.46e-06	16313	24
class.Actinobacteria.id.419	2	136800195	rs72974159	C	T	0.0599402	0.0132499	4.48744	7.21e-06	16182	23
class.Actinobacteria.id.419	2	136582809	rs2322813	A	G	0.0693127	0.0152233	4.47793	7.54e-06	16310	24
class.Actinobacteria.id.419	5	18018467	rs6893855	A	C	-0.0771441	0.0173568	-4.44374	8.84e-06	16312	24
class.Actinobacteria.id.419	5	18017755	rs7732645	T	C	-0.0763143	0.0173572	-4.42818	9.5e-06	16313	24
class.Actinobacteria.id.419	22	35575648	rs134389	T	G	0.112762	0.0245209	4.57519	4.76e-06	14302	20
class.Actinobacteria.id.419	5	437586	rs55842567	G	A	0.0540799	0.0115702	4.55076	5.35e-06	16312	24
class.Actinobacteria.id.419	2	136744678	rs16832417	C	T	0.0706385	0.0154755	4.50697	6.58e-06	16313	24
class.Actinobacteria.id.419	2	136743143	rs2278682	G	C	0.067915	0.014974	4.53767	5.69e-06	16312	24
class.Actinobacteria.id.419	2	136393658	rs961360	A	G	0.0664286	0.0150269	4.36676	1.26e-05	16313	24
class.Actinobacteria.id.419	2	137014611	rs13024450	T	C	0.0535167	0.0116165	4.57462	4.77e-06	16313	24
class.Actinobacteria.id.419	22	35576041	rs134394	C	T	0.104614	0.0235467	4.56272	5.05e-06	14302	20
class.Actinobacteria.id.419	22	35576324	rs134395	C	A	0.104589	0.0235414	4.56272	5.05e-06	14302	20
class.Actinobacteria.id.419	2	161611092	rs4664367	C	G	0.0496384	0.0112065	4.40819	1.04e-05	16309	24
class.Actinobacteria.id.419	5	18016946	rs1496374	G	A	-0.0766647	0.0173654	-4.43571	9.18e-06	16312	24
class.Actinobacteria.id.419	5	418813	rs68005421	G	C	0.0536273	0.0117779	4.50379	6.68e-06	16182	23
class.Actinobacteria.id.419	5	18019549	rs7700479	A	T	-0.0769653	0.0173933	-4.44914	8.62e-06	16313	24
class.Actinobacteria.id.419	5	18016149	rs6452041	C	G	-0.0767455	0.017493	-4.41476	1.01e-05	16204	23
class.Actinobacteria.id.419	2	136586825	rs79633114	C	T	0.069103	0.0152289	4.45829	8.26e-06	16310	24
class.Actinobacteria.id.419	2	136719173	rs6430594	A	G	0.0680547	0.0150849	4.48376	7.33e-06	16312	24
class.Actinobacteria.id.419	2	135711657	rs3814354	G	A	0.0516899	0.0113606	4.59227	4.38e-06	16313	24
class.Actinobacteria.id.419	22	35561864	rs134329	G	A	0.106044	0.0235171	4.53293	5.82e-06	14302	20
class.Actinobacteria.id.419	2	136814109	rs1533649	G	A	0.0589921	0.0129913	4.46036	8.18e-06	16182	23
class.Actinobacteria.id.419	8	65654844	rs80083040	G	T	0.155784	0.0348017	4.44915	8.62e-06	8003	11
class.Actinobacteria.id.419	2	136459227	rs7592050	A	G	0.0663271	0.0150749	4.34556	1.39e-05	16313	24
class.Actinobacteria.id.419	5	442571	rs56146525	A	C	0.0540881	0.011541	4.54996	5.37e-06	16312	24
class.Actinobacteria.id.419	2	137007429	rs10200263	T	C	0.0531431	0.0115764	4.55505	5.24e-06	16313	24
class.Actinobacteria.id.419	2	135710322	rs10166142	A	G	0.0516773	0.0113604	4.59076	4.42e-06	16313	24
class.Actinobacteria.id.419	2	136593498	rs76097170	C	T	0.0668554	0.014899	4.4429	8.88e-06	16310	24
class.Actinobacteria.id.419	22	35548081	rs134268	T	C	0.102739	0.0233046	4.48621	7.25e-06	14300	20
class.Actinobacteria.id.419	22	35578415	rs134404	T	A	0.107458	0.0239671	4.54296	5.55e-06	14302	20
class.Actinobacteria.id.419	2	135720715	rs56271357	C	T	0.0514918	0.0113624	4.5796	4.66e-06	16313	24
class.Actinobacteria.id.419	10	126089703	rs2491158	A	G	0.0657171	0.015222	4.33399	1.46e-05	15530	23
class.Actinobacteria.id.419	5	18015652	rs7721660	T	G	-0.0766281	0.0174378	-4.41777	9.97e-06	16313	24
class.Actinobacteria.id.419	5	18017269	rs1496375	T	C	-0.0764517	0.0173788	-4.41259	1.02e-05	16312	24
class.Actinobacteria.id.419	22	35584112	rs134416	G	A	0.104646	0.0235389	4.53731	5.7e-06	14302	20
class.Actinobacteria.id.419	7	95654718	rs961091	A	G	0.0501255	0.011255	4.44779	8.68e-06	16311	24
class.Actinobacteria.id.419	16	81777701	rs9937275	G	A	0.0518759	0.0116956	4.44887	8.63e-06	16182	23
class.Actinobacteria.id.419	5	437542	rs56104584	T	C	0.0536516	0.0115708	4.51372	6.37e-06	16312	24
class.Actinobacteria.id.419	5	444942	rs79931555	A	G	0.0974257	0.0220408	4.48978	7.13e-06	14487	18
class.Actinobacteria.id.419	5	437667	rs56042615	G	A	0.0538009	0.0115708	4.52365	6.08e-06	16312	24
class.Actinobacteria.id.419	22	35580597	rs134410	C	T	0.1041	0.0235492	4.53201	5.84e-06	14302	20
class.Actinobacteria.id.419	1	207016225	rs2243193	G	A	0.0575113	0.012874	4.47894	7.5e-06	16313	24
class.Actinobacteria.id.419	2	136593678	rs11895319	T	C	0.0651996	0.014701	4.4177	9.98e-06	16313	24
class.Actinobacteria.id.419	5	444810	rs72717432	G	A	0.05365	0.0115788	4.53643	5.72e-06	16182	23
class.Actinobacteria.id.419	5	446923	rs12187440	G	A	0.0532122	0.0115324	4.50469	6.65e-06	16312	24
class.Actinobacteria.id.419	5	104253119	rs319899	G	A	0.0721462	0.0163093	4.36119	1.29e-05	15532	23
class.Actinobacteria.id.419	22	35584819	rs134419	T	C	0.11216	0.0245871	4.5279	5.96e-06	14302	20
class.Actinobacteria.id.419	5	104256902	rs319900	A	C	0.0677433	0.0152103	4.36538	1.27e-05	15531	23
class.Actinobacteria.id.419	2	135694848	rs4953938	G	A	0.0512916	0.0113806	4.57043	4.87e-06	16313	24
class.Actinobacteria.id.419	22	35581181	rs134411	T	C	0.103975	0.0235492	4.52007	6.18e-06	14302	20
class.Actinobacteria.id.419	2	136617477	rs12474093	G	A	0.0715723	0.0159241	4.47547	7.62e-06	16073	22
class.Actinobacteria.id.419	22	35584338	rs134417	C	A	0.104001	0.023542	4.51689	6.28e-06	14302	20
class.Actinobacteria.id.419	2	137008235	rs13018756	T	C	0.0528694	0.0116194	4.52399	6.07e-06	16313	24
class.Actinobacteria.id.419	2	136586840	rs12373779	A	C	0.0677798	0.0151054	4.41291	1.02e-05	16312	24
class.Actinobacteria.id.419	3	64994295	rs1983357	A	C	0.0599969	0.0140278	4.27134	1.94e-05	15532	23
class.Actinobacteria.id.419	2	136396300	rs2278731	T	C	0.0657463	0.0150451	4.30836	1.64e-05	16313	24
class.Actinobacteria.id.419	2	135715957	rs1947112	A	G	0.0511623	0.0113634	4.54904	5.39e-06	16312	24
class.Actinobacteria.id.419	5	442438	rs1056465	T	A	0.0536852	0.0115407	4.51477	6.34e-06	16312	24
class.Actinobacteria.id.419	5	450102	rs6889494	C	T	0.0532331	0.0115431	4.51527	6.32e-06	16312	24
class.Actinobacteria.id.419	2	136981210	rs10165053	T	C	0.0531281	0.0116307	4.52626	6e-06	16310	24
class.Actinobacteria.id.419	5	542023	rs9800013	A	G	0.0598313	0.0138822	4.42194	9.78e-06	16204	23
class.Actinobacteria.id.419	5	422178	rs11742144	G	A	0.0530047	0.0115819	4.49644	6.91e-06	16313	24
class.Actinobacteria.id.419	5	18020347	rs1390633	G	T	-0.0763778	0.0173916	-4.41363	1.02e-05	16313	24
class.Actinobacteria.id.419	8	8436070	rs7003528	C	T	0.0524235	0.0120582	4.399	1.09e-05	16182	23
class.Actinobacteria.id.419	3	64997210	rs11925340	A	C	0.0601087	0.0140397	4.26356	2.01e-05	15532	23
class.Actinobacteria.id.419	2	161729314	rs2198214	T	C	0.048587	0.0111844	4.33492	1.46e-05	16310	24
class.Actinobacteria.id.419	3	127313596	rs60317558	G	A	-0.0803535	0.0183248	-4.36868	1.25e-05	16309	24
class.Actinobacteria.id.419	16	81785592	rs4889377	G	A	0.0509985	0.0115665	4.40885	1.04e-05	16182	23
class.Actinobacteria.id.419	2	136734569	rs78274583	C	T	0.0690581	0.0154737	4.44158	8.93e-06	16313	24
class.Actinobacteria.id.419	1	207011485	rs2243174	A	G	0.0570336	0.0128665	4.44807	8.66e-06	16312	24
class.Actinobacteria.id.419	2	161700610	rs2357913	A	G	0.0486783	0.0111967	4.33151	1.48e-05	16313	24
class.Actinobacteria.id.419	5	18019825	rs2386683	C	T	-0.0759348	0.0173934	-4.38577	1.16e-05	16312	24
class.Actinobacteria.id.419	7	48091260	rs112084119	C	T	0.0642306	0.0150526	4.28147	1.86e-05	16312	24
class.Actinobacteria.id.419	2	136403994	rs77985886	C	T	0.0879304	0.0192836	4.48425	7.32e-06	16313	24
class.Actinobacteria.id.419	16	81775039	rs58110576	C	A	0.0523286	0.0117742	4.43778	9.09e-06	16182	23
class.Actinobacteria.id.419	2	136589379	rs11886852	G	A	0.0654071	0.0147034	4.3931	1.12e-05	16313	24
class.Actinobacteria.id.419	5	449701	rs72717440	A	T	0.0530564	0.0115423	4.49503	6.96e-06	16312	24
class.Actinobacteria.id.419	5	437862	rs34847072	G	C	0.0532303	0.0115702	4.47619	7.6e-06	16312	24
class.Actinobacteria.id.419	2	135697557	rs10187990	A	G	0.0509655	0.011379	4.53835	5.67e-06	16313	24
class.Actinobacteria.id.419	2	136586027	rs58509842	G	A	0.0678615	0.0151287	4.39147	1.13e-05	16313	24
class.Actinobacteria.id.419	2	136979530	rs28815269	A	G	0.0527387	0.011656	4.50716	6.57e-06	16182	23
class.Actinobacteria.id.419	3	64992738	rs13094880	C	T	0.0600782	0.0140668	4.24839	2.15e-05	15532	23
class.Actinobacteria.id.419	7	48090746	rs2686790	C	T	0.0643621	0.0150509	4.2798	1.87e-05	16313	24
class.Actinobacteria.id.419	3	55090439	rs358060	T	G	-0.0486102	0.0114048	-4.27346	1.92e-05	16307	24
class.Actinobacteria.id.419	2	136714178	rs309143	A	G	0.0667325	0.0150243	4.42333	9.72e-06	16313	24
class.Actinobacteria.id.419	3	64996333	rs1517925	T	C	0.059707	0.0140266	4.24672	2.17e-05	15532	23
class.Actinobacteria.id.419	2	135694379	rs1374289	C	T	0.0509506	0.011379	4.53404	5.79e-06	16312	24
class.Actinobacteria.id.419	2	137015991	rs4452212	A	G	0.0526269	0.0116194	4.49341	7.01e-06	16313	24
class.Actinobacteria.id.419	22	35582079	rs134413	C	T	0.103539	0.0235493	4.48305	7.36e-06	14302	20
class.Actinobacteria.id.419	5	428754	rs67665078	G	A	0.0492105	0.0111181	4.42362	9.71e-06	16312	24
class.Actinobacteria.id.419	5	434722	rs34453673	G	C	0.0529375	0.0115527	4.47898	7.5e-06	16312	24
class.Actinobacteria.id.419	2	135713703	rs3769023	G	A	0.0508274	0.0113625	4.51627	6.29e-06	16313	24
class.Actinobacteria.id.419	11	71221248	rs4945008	G	A	0.0540741	0.0121393	4.54891	5.39e-06	16313	24
class.Actinobacteria.id.419	5	494064	rs56051594	C	T	0.0516882	0.011454	4.45357	8.45e-06	16182	23
class.Actinobacteria.id.419	3	64992289	rs938823	G	A	0.0599777	0.0140787	4.23371	2.3e-05	15532	23
class.Actinobacteria.id.419	5	428231	rs12188678	T	C	0.0526228	0.0115755	4.45967	8.21e-06	16313	24
class.Actinobacteria.id.419	2	136582694	rs730005	T	C	0.0676	0.0151727	4.37523	1.21e-05	16311	24
class.Actinobacteria.id.419	2	136405878	rs2289963	G	A	0.0875301	0.0192795	4.46358	8.06e-06	16313	24
class.Actinobacteria.id.419	2	136589741	rs61451678	G	A	0.0650441	0.0147015	4.37424	1.22e-05	16313	24
class.Actinobacteria.id.419	9	7703965	rs328837	G	C	0.053004	0.0122191	4.33318	1.47e-05	16309	24
class.Actinobacteria.id.419	5	431196	rs768479	C	T	0.0496582	0.0113419	4.34871	1.37e-05	16313	24
class.Actinobacteria.id.419	5	443236	rs115554641	C	G	0.053073	0.0115404	4.47826	7.53e-06	16312	24
class.Actinobacteria.id.419	2	161611322	rs4664368	T	C	0.0486086	0.0112047	4.31792	1.58e-05	16309	24
class.Actinobacteria.id.419	10	126110707	rs2807075	C	G	0.0721675	0.0172082	4.26774	1.97e-05	15528	23
class.Actinobacteria.id.419	16	81783898	rs5001585	T	A	0.050582	0.0116286	4.37229	1.23e-05	16182	23
class.Actinobacteria.id.419	16	81783738	rs4889376	C	T	0.0505915	0.0116324	4.37223	1.23e-05	16182	23
class.Actinobacteria.id.419	22	35585990	rs134422	T	C	0.102986	0.0235321	4.47132	7.77e-06	14302	20
class.Actinobacteria.id.419	5	428236	rs12188164	C	A	0.0525638	0.0115751	4.45405	8.43e-06	16313	24
class.Actinobacteria.id.419	7	48090640	rs2686789	C	A	0.0640713	0.015051	4.25996	2.04e-05	16313	24
class.Actinobacteria.id.419	2	136590746	rs3754689	C	T	0.0647674	0.014702	4.3618	1.29e-05	16313	24
class.Actinobacteria.id.419	2	161611753	rs1376753	C	A	0.0484903	0.0112051	4.30775	1.65e-05	16309	24
class.Actinobacteria.id.419	22	35584580	rs5755641	T	C	0.10267	0.0235382	4.4587	8.25e-06	14302	20
class.Actinobacteria.id.419	5	443676	rs11739543	G	A	0.0527215	0.0115407	4.46462	8.02e-06	16312	24
class.Actinobacteria.id.419	2	136584538	rs59243420	A	T	0.0673532	0.015174	4.35831	1.31e-05	16311	24
class.Actinobacteria.id.419	2	136412472	rs7560535	G	A	0.079595	0.0176421	4.46227	8.11e-06	16312	24
class.Actinobacteria.id.419	5	428785	rs72717410	A	T	0.0524327	0.0115676	4.44127	8.94e-06	16312	24
class.Actinobacteria.id.419	2	136525309	rs75223002	G	T	0.0675433	0.0154022	4.32641	1.52e-05	16313	24
class.Actinobacteria.id.419	7	95653902	rs319289	C	T	0.0493883	0.011268	4.37681	1.2e-05	16311	24
class.Actinobacteria.id.419	3	55090522	rs358061	A	G	-0.0482138	0.0114033	-4.23846	2.25e-05	16307	24
class.Actinobacteria.id.419	2	136586183	rs3769008	C	T	0.0672124	0.0151326	4.35219	1.35e-05	16313	24
class.Actinobacteria.id.419	2	136544423	rs144353356	C	T	0.0671582	0.0153691	4.32172	1.55e-05	16313	24
class.Actinobacteria.id.419	5	428418	rs12188321	C	G	0.0489017	0.0111197	4.39384	1.11e-05	16313	24
class.Actinobacteria.id.419	1	207010626	rs2073186	C	T	0.0564439	0.0128394	4.40994	1.03e-05	16313	24
class.Actinobacteria.id.419	10	126089656	rs2459215	G	T	0.0647422	0.0153542	4.23146	2.32e-05	15532	23
class.Actinobacteria.id.419	2	137041634	rs72847647	G	A	-0.0559073	0.0126361	-4.50927	6.51e-06	15401	22
class.Actinobacteria.id.419	2	161695755	rs270980	T	G	0.048158	0.011186	4.28703	1.81e-05	16313	24
class.Actinobacteria.id.419	7	48091187	rs35596805	A	G	0.0636336	0.0150528	4.23402	2.3e-05	16313	24
class.Actinobacteria.id.419	1	114664706	rs12048080	G	A	0.0478998	0.0112942	4.227	2.37e-05	16312	24
class.Actinobacteria.id.419	5	429381	rs72717412	C	T	0.0523679	0.0115808	4.42494	9.65e-06	16313	24
class.Actinobacteria.id.419	2	161704254	rs1842452	A	G	0.0480706	0.0111902	4.28059	1.86e-05	16313	24
class.Actinobacteria.id.419	22	18388315	rs5747400	T	G	-0.0529394	0.012439	-4.25749	2.07e-05	16309	24
class.Actinobacteria.id.419	6	14617591	rs857444	T	C	0.0509553	0.011539	4.44177	8.92e-06	16312	24
class.Actinobacteria.id.419	22	35561670	rs134327	G	A	0.103808	0.0235186	4.43935	9.02e-06	14302	20
class.Actinobacteria.id.419	2	136452402	rs625118	C	A	0.0741358	0.0166922	4.44925	8.62e-06	16313	24
class.Actinobacteria.id.419	5	448291	rs72717436	C	A	0.0525543	0.0115442	4.44384	8.84e-06	16312	24
class.Actinobacteria.id.419	5	423595	rs56346498	C	T	0.0521843	0.0115779	4.42231	9.76e-06	16313	24
class.Actinobacteria.id.419	2	136585323	rs58116536	C	T	0.0670046	0.0151759	4.33439	1.46e-05	16311	24
class.Actinobacteria.id.419	3	55090702	rs165388	T	A	-0.0481649	0.011452	-4.21689	2.48e-05	16182	23
class.Actinobacteria.id.419	2	161702496	rs270941	A	C	0.0479707	0.0111859	4.27028	1.95e-05	16313	24
class.Actinobacteria.id.419	2	161703040	rs270944	T	C	0.0479707	0.0111859	4.27028	1.95e-05	16313	24
class.Actinobacteria.id.419	5	429124	rs72717411	C	G	0.0521689	0.0115747	4.41551	1.01e-05	16313	24
class.Actinobacteria.id.419	5	18020611	rs1876686	A	G	-0.0751203	0.0173935	-4.33775	1.44e-05	16312	24
class.Actinobacteria.id.419	5	18011718	rs6860546	G	A	-0.0737144	0.017384	-4.29728	1.73e-05	16312	24
class.Actinobacteria.id.419	2	136589278	rs9636213	A	G	0.0645184	0.0146706	4.33039	1.49e-05	16313	24
class.Actinobacteria.id.419	2	136561735	rs2304370	G	A	0.0631408	0.0144341	4.31784	1.58e-05	16311	24
class.Actinobacteria.id.419	5	448202	rs72717435	G	A	0.0524376	0.0115443	4.432	9.34e-06	16312	24
class.Actinobacteria.id.419	5	450710	rs11743639	C	T	0.0523269	0.0115433	4.42952	9.44e-06	16312	24
class.Actinobacteria.id.419	5	104258481	rs319904	A	C	0.0664292	0.0152253	4.26415	2.01e-05	15531	23
class.Actinobacteria.id.419	6	14618107	rs861392	T	C	0.0509596	0.0115805	4.4204	9.85e-06	16312	24
class.Actinobacteria.id.419	8	65654845	rs75555763	C	T	0.15192	0.034818	4.33666	1.45e-05	8003	11
class.Actinobacteria.id.419	2	136535235	rs139068486	T	A	0.0666777	0.0153672	4.29286	1.76e-05	16313	24
class.Actinobacteria.id.419	2	135288740	rs638382	C	T	-0.0508406	0.0116807	-4.47271	7.72e-06	15529	23
class.Actinobacteria.id.419	2	161696487	rs668709	G	C	0.0478499	0.0111876	4.26044	2.04e-05	16313	24
class.Actinobacteria.id.419	17	75365508	rs7209417	G	A	-0.051917	0.0122309	-4.24239	2.21e-05	16313	24
class.Actinobacteria.id.419	2	161705163	rs270949	T	C	0.0478453	0.0111863	4.25929	2.05e-05	16313	24
class.Actinobacteria.id.419	2	136528034	rs2304601	C	A	0.066981	0.0154032	4.29052	1.78e-05	16313	24
class.Actinobacteria.id.419	5	450777	rs11745789	T	C	0.0522661	0.0115433	4.42426	9.68e-06	16312	24
class.Actinobacteria.id.419	16	6057038	rs1424128	A	G	0.0532952	0.0120224	4.40203	1.07e-05	16182	23
class.Actinobacteria.id.419	5	448663	rs72717438	C	T	0.0522874	0.0115439	4.4207	9.84e-06	16312	24
class.Actinobacteria.id.419	17	75356732	rs111293791	C	T	-0.052083	0.0122612	-4.26395	2.01e-05	16312	24
class.Actinobacteria.id.419	11	13103756	rs2583131	A	G	-0.0484768	0.0113579	-4.29232	1.77e-05	16313	24
class.Actinobacteria.id.419	11	13093620	rs2583121	G	A	-0.0486796	0.0113641	-4.30116	1.7e-05	16313	24
class.Actinobacteria.id.419	5	444502	rs72717430	T	C	0.0521601	0.0115412	4.4135	1.02e-05	16312	24
class.Actinobacteria.id.419	5	430059	rs72717415	G	A	0.051915	0.0115758	4.39153	1.13e-05	16313	24
class.Actinobacteria.id.419	2	161705832	rs270950	A	T	0.0476739	0.0111862	4.2443	2.19e-05	16313	24
class.Actinobacteria.id.419	5	423169	rs56182240	C	T	0.0518551	0.0115776	4.39414	1.11e-05	16313	24
class.Actinobacteria.id.419	5	423906	rs55932239	G	A	0.0518594	0.0115781	4.39383	1.11e-05	16313	24
class.Actinobacteria.id.419	2	161706908	rs477745	T	G	0.0476675	0.0111864	4.24352	2.2e-05	16313	24
class.Actinobacteria.id.419	2	136462661	rs2117511	T	C	0.0733088	0.0166611	4.41398	1.01e-05	16313	24
class.Actinobacteria.id.419	5	18012059	rs6881103	C	T	-0.0731772	0.0173859	-4.2715	1.94e-05	16313	24
class.Actinobacteria.id.419	11	13094657	rs2727401	G	A	-0.0486495	0.0113643	-4.29829	1.72e-05	16313	24
class.Actinobacteria.id.419	5	521096	rs4957061	C	T	0.0496002	0.0111773	4.42456	9.66e-06	16182	23
class.Actinobacteria.id.419	2	161700914	rs270939	G	A	0.0476192	0.011186	4.23883	2.25e-05	16313	24
class.Actinobacteria.id.419	2	161706836	rs645840	A	G	0.0476946	0.0111863	4.24614	2.17e-05	16313	24
class.Actinobacteria.id.419	16	81777525	rs12928438	G	A	0.050439	0.0116761	4.33292	1.47e-05	16182	23
class.Actinobacteria.id.419	22	35606392	rs5999767	C	T	0.107669	0.0242664	4.41439	1.01e-05	14301	20
class.Actinobacteria.id.419	2	136515458	rs115944351	G	A	0.0667269	0.0154047	4.26879	1.97e-05	16313	24
class.Actinobacteria.id.419	5	429818	rs72717414	C	G	0.051674	0.0115737	4.37378	1.22e-05	16313	24
class.Actinobacteria.id.419	2	136456319	rs7592990	A	G	0.0732181	0.0166679	4.40733	1.05e-05	16313	24
class.Actinobacteria.id.419	2	161694980	rs270979	C	T	0.0475733	0.0111861	4.23533	2.28e-05	16313	24
class.Actinobacteria.id.419	2	161703886	rs270947	A	C	0.047758	0.0111856	4.2511	2.13e-05	16313	24
class.Actinobacteria.id.419	5	424653	rs72717407	G	A	0.0517893	0.0115771	4.39306	1.12e-05	16313	24
class.Actinobacteria.id.419	5	421057	rs72711370	A	C	0.053152	0.0119823	4.3314	1.48e-05	16311	24
class.Actinobacteria.id.419	2	161707173	rs2691376	A	T	0.0475502	0.0111868	4.23315	2.3e-05	16312	24
class.Actinobacteria.id.419	2	136572285	rs61240933	C	G	0.0669106	0.0152879	4.29435	1.75e-05	16182	23
class.Actinobacteria.id.419	2	161620443	rs13019912	C	G	0.047594	0.0111929	4.23013	2.34e-05	16309	24
class.Actinobacteria.id.419	1	207016648	rs4845144	A	G	0.0551963	0.0128346	4.32303	1.54e-05	16312	24
class.Actinobacteria.id.419	2	161706826	rs6746503	C	A	0.0475507	0.0111904	4.2345	2.29e-05	16313	24
class.Actinobacteria.id.419	1	207005321	rs11119670	T	C	0.0557854	0.0128409	4.35345	1.34e-05	16313	24
class.Actinobacteria.id.419	2	161712918	rs4664384	G	A	0.0473939	0.0111912	4.22028	2.44e-05	16313	24
class.Actinobacteria.id.419	3	64989020	rs13340156	G	T	0.0584885	0.0140806	4.12987	3.63e-05	15531	23
class.Actinobacteria.id.419	22	35586969	rs134423	A	C	0.100761	0.0235388	4.3801	1.19e-05	14302	20
class.Actinobacteria.id.419	5	537890	rs56108664	C	T	0.0640175	0.0150084	4.338	1.44e-05	15421	22
class.Actinobacteria.id.419	10	126101466	rs2674341	A	G	0.0634779	0.0153508	4.16558	3.11e-05	15532	23
class.Actinobacteria.id.419	16	72465604	rs2336437	G	T	-0.0728328	0.0177217	-4.19064	2.78e-05	16313	24
class.Actinobacteria.id.419	5	451425	rs11744539	C	T	0.0517754	0.011543	4.38291	1.17e-05	16312	24
class.Actinobacteria.id.419	11	13091735	rs2727403	A	G	-0.0482	0.011366	-4.2624	2.02e-05	16312	24
class.Actinobacteria.id.419	10	126096485	rs2807072	A	T	0.063634	0.0153464	4.17748	2.95e-05	15532	23
class.Actinobacteria.id.419	5	503369	rs72702732	C	T	0.0587073	0.0132546	4.36816	1.25e-05	16073	22
class.Actinobacteria.id.419	2	136536095	rs12467770	G	A	0.0662216	0.0154024	4.24232	2.21e-05	16312	24
class.Actinobacteria.id.419	22	35587480	rs134426	G	A	0.100587	0.0235392	4.37171	1.23e-05	14302	20
class.Actinobacteria.id.419	22	35609780	rs5999768	G	A	0.107096	0.0242689	4.3866	1.15e-05	14302	20
class.Actinobacteria.id.419	22	35587153	rs134424	C	T	0.100455	0.0235389	4.36898	1.25e-05	14302	20
class.Actinobacteria.id.419	10	126096381	rs2807071	T	C	0.063609	0.0153466	4.17337	3e-05	15532	23
class.Actinobacteria.id.419	5	435626	rs11740891	A	G	0.0492196	0.0112916	4.3409	1.42e-05	16182	23
class.Actinobacteria.id.419	5	418725	rs57433159	C	T	0.051301	0.011797	4.28696	1.81e-05	16182	23
class.Actinobacteria.id.419	7	151504498	rs12703159	C	T	0.0591708	0.0142885	4.20464	2.62e-05	16204	23
class.Actinobacteria.id.419	2	136490266	rs60902646	T	C	0.0837086	0.0187095	4.34955	1.36e-05	16313	24
class.Actinobacteria.id.419	7	83583941	rs73180162	G	C	-0.108084	0.0251677	-4.29566	1.74e-05	13141	21
class.Actinobacteria.id.419	6	166608241	rs11759376	T	G	0.0493596	0.0116395	4.34345	1.4e-05	16313	24
class.Actinobacteria.id.419	21	44833315	rs73380285	T	G	0.0781872	0.0184763	4.28244	1.85e-05	15525	23
class.Actinobacteria.id.419	5	18014096	rs11956828	G	A	-0.0727865	0.0173944	-4.23877	2.25e-05	16313	24
class.Actinobacteria.id.419	2	136595706	rs56064699	G	A	0.065469	0.015379	4.25687	2.07e-05	16182	23
class.Actinobacteria.id.419	16	72693974	rs62051500	T	C	-0.0690954	0.0163328	-4.19792	2.69e-05	16311	24
class.Actinobacteria.id.419	9	125111703	rs7022068	G	A	-0.120684	0.0279753	-4.29098	1.78e-05	11861	14
class.Actinobacteria.id.419	5	429582	rs113129808	G	T	0.0511663	0.0115873	4.33064	1.49e-05	16204	23
class.Actinobacteria.id.419	2	135666553	rs6733130	A	C	0.0490889	0.0113809	4.38995	1.13e-05	16313	24
class.Actinobacteria.id.419	11	13104991	rs2727388	T	C	-0.0479914	0.0113516	-4.25047	2.13e-05	16313	24
class.Actinobacteria.id.419	5	110198463	rs1345767	C	T	-0.0717553	0.0170162	-4.26683	1.98e-05	16313	24
class.Actinobacteria.id.419	1	207014472	rs2243188	C	A	0.0550795	0.0128752	4.29464	1.75e-05	16312	24
class.Actinobacteria.id.419	2	136917165	rs4954393	A	G	0.0769535	0.0187785	4.29759	1.73e-05	16182	23
class.Actinobacteria.id.419	4	1517826	rs55888705	G	A	0.0497895	0.0115387	4.31182	1.62e-05	16312	24
class.Actinobacteria.id.419	11	13112174	rs2727363	C	T	-0.0468271	0.0113056	-4.20184	2.65e-05	16310	24
class.Actinobacteria.id.419	22	35584860	rs134420	C	T	0.101318	0.0236498	4.38252	1.17e-05	14302	20
class.Actinobacteria.id.419	3	64982307	rs1464184	C	G	0.0580851	0.0140764	4.08829	4.35e-05	15529	23
class.Actinobacteria.id.419	2	136556480	rs3769012	G	A	0.0658227	0.0153112	4.2287	2.35e-05	16308	24
class.Actinobacteria.id.419	2	135287914	rs578384	C	T	-0.0496522	0.0116816	-4.38331	1.17e-05	15528	23
class.Actinobacteria.id.419	5	18010034	rs691081	G	T	-0.0723271	0.0173855	-4.21108	2.54e-05	16312	24
class.Actinobacteria.id.419	5	18014908	rs2386715	G	T	-0.0726267	0.0173946	-4.21891	2.45e-05	16312	24
class.Actinobacteria.id.419	2	136555525	rs2015532	T	G	0.0660889	0.0153741	4.20785	2.58e-05	16182	23
class.Actinobacteria.id.419	5	104266781	rs423264	G	C	0.0653913	0.015335	4.18012	2.91e-05	15531	23
class.Actinobacteria.id.419	1	114664905	rs12027327	C	T	0.0466655	0.0112937	4.12015	3.79e-05	16312	24
class.Actinobacteria.id.419	11	13104872	rs2727389	A	G	-0.0477828	0.0113514	-4.23219	2.31e-05	16313	24
class.Actinobacteria.id.419	7	83578842	rs17158379	G	A	-0.108293	0.0254489	-4.2671	1.98e-05	13032	20
class.Actinobacteria.id.419	8	13907905	rs6530709	G	C	-0.122917	0.0299195	-4.26539	2e-05	8528	13
class.Actinobacteria.id.419	2	136940662	rs1016269	G	A	0.0582659	0.0139132	4.30111	1.7e-05	16313	24
class.Actinobacteria.id.419	2	135667201	rs1374287	C	T	0.0488261	0.0113807	4.36624	1.26e-05	16313	24
class.Actinobacteria.id.419	2	135667053	rs1374288	C	T	0.0488173	0.0113792	4.36597	1.27e-05	16313	24
class.Actinobacteria.id.419	7	83584503	rs17158408	T	C	-0.107445	0.0251572	-4.26342	2.01e-05	13141	21
class.Actinobacteria.id.419	5	18013616	rs58241584	A	G	-0.072085	0.0173943	-4.20348	2.63e-05	16313	24
class.Actinobacteria.id.419	2	136451432	rs7574366	G	A	0.0849203	0.0192609	4.31739	1.58e-05	16313	24
class.Actinobacteria.id.419	10	126088060	rs7921159	G	A	0.0624906	0.0152149	4.12658	3.68e-05	15529	23
class.Actinobacteria.id.419	2	136389840	rs3213943	C	A	0.0591094	0.0142765	4.14859	3.35e-05	16313	24
class.Actinobacteria.id.419	5	419462	rs112126699	A	T	0.0510282	0.0117763	4.2702	1.95e-05	16307	24
class.Actinobacteria.id.419	4	1517938	rs55912948	A	G	0.0493264	0.0114852	4.28523	1.83e-05	16312	24
class.Actinobacteria.id.419	5	422752	rs10072668	T	C	0.0475178	0.0111232	4.26828	1.97e-05	16313	24
class.Actinobacteria.id.419	2	136429088	rs150183636	C	T	0.0855232	0.0193107	4.31379	1.6e-05	16313	24
class.Actinobacteria.id.419	1	207040577	rs2981573	A	G	0.0551909	0.0131893	4.20654	2.59e-05	16312	24
class.Actinobacteria.id.419	2	161628883	rs12692614	G	A	0.0467659	0.0111871	4.15556	3.24e-05	16312	24
class.Actinobacteria.id.419	2	161686114	rs6720147	T	A	0.0466703	0.0112257	4.14304	3.43e-05	16204	23
class.Actinobacteria.id.419	14	61148995	rs117534820	C	T	0.0830883	0.0202951	4.16791	3.07e-05	15157	21
class.Actinobacteria.id.419	11	71203790	rs12807827	C	A	0.0523954	0.01216	4.39869	1.09e-05	16308	24
class.Actinobacteria.id.419	11	13107407	rs2727386	C	T	-0.0475651	0.011351	-4.21135	2.54e-05	16313	24
class.Actinobacteria.id.419	2	161706310	rs12466499	C	G	0.0466805	0.0111927	4.15388	3.27e-05	16313	24
class.Actinobacteria.id.419	2	136432121	rs6746633	G	A	0.0851867	0.0193059	4.30369	1.68e-05	16313	24
class.Actinobacteria.id.419	2	161671372	rs1480574	T	C	0.0465924	0.0111905	4.14519	3.4e-05	16312	24
class.Actinobacteria.id.419	2	161628843	rs12692613	A	C	0.0466822	0.011187	4.1478	3.36e-05	16312	24
class.Actinobacteria.id.419	2	135665461	rs10928523	C	T	0.0485467	0.0113811	4.34195	1.41e-05	16313	24
class.Actinobacteria.id.419	2	136516970	rs6724569	G	A	0.0653996	0.0153767	4.19078	2.78e-05	16312	24
class.Actinobacteria.id.419	22	35603593	rs8139877	A	G	0.106304	0.0244436	4.32164	1.55e-05	14302	20
class.Actinobacteria.id.419	11	13104858	rs2583126	C	T	-0.0474422	0.0113516	-4.20134	2.65e-05	16313	24
class.Actinobacteria.id.419	2	161669303	rs9283470	G	A	0.0465224	0.011189	4.14312	3.43e-05	16311	24
class.Actinobacteria.id.419	2	135803425	rs4954218	T	G	-0.0522001	0.0131741	-4.21991	2.44e-05	15292	21
class.Actinobacteria.id.419	16	72402418	rs62053998	G	A	-0.0676558	0.0167866	-4.08971	4.32e-05	16312	24
class.Actinobacteria.id.419	5	443059	rs77101200	G	T	0.050978	0.0115422	4.29489	1.75e-05	16312	24
class.Actinobacteria.id.419	2	136560761	rs12475516	C	G	0.0616085	0.0144361	4.19339	2.75e-05	16311	24
class.Actinobacteria.id.419	13	112110416	rs1151433	A	C	0.0640541	0.0154019	4.13217	3.59e-05	15529	23
class.Actinobacteria.id.419	5	421455	rs11741954	G	T	0.0522745	0.0119981	4.2262	2.38e-05	16312	24
class.Actinobacteria.id.419	2	161721830	rs1842451	C	T	0.0465951	0.0111935	4.14825	3.35e-05	16312	24
class.Actinobacteria.id.419	10	126098270	rs76532545	A	G	0.0625357	0.0153476	4.10356	4.07e-05	15532	23
class.Actinobacteria.id.419	22	35603796	rs9622159	C	T	0.106458	0.0244717	4.31373	1.61e-05	14301	20
class.Actinobacteria.id.419	11	13102445	rs2583135	T	C	-0.0472464	0.0113517	-4.18316	2.87e-05	16313	24
class.Actinobacteria.id.419	11	13104346	rs2727393	C	A	-0.0473182	0.0113434	-4.19305	2.75e-05	16312	24
class.Actinobacteria.id.419	22	35611228	rs5999769	T	C	0.105316	0.0242531	4.31283	1.61e-05	14302	20
class.Actinobacteria.id.419	2	136408821	rs16831899	G	A	0.072787	0.0171908	4.30693	1.66e-05	16313	24
class.Actinobacteria.id.419	7	83584449	rs73180163	A	G	-0.106626	0.0251616	-4.22917	2.35e-05	13141	21
class.Actinobacteria.id.419	17	72865239	rs690418	C	T	-0.0586151	0.0133559	-4.23153	2.32e-05	16313	24
class.Actinobacteria.id.419	5	535662	rs56230617	G	A	0.0625078	0.0150129	4.24816	2.16e-05	15421	22
class.Actinobacteria.id.419	1	206992239	rs74376794	C	A	0.0710362	0.0173582	4.19731	2.7e-05	16182	23
class.Actinobacteria.id.419	10	43814896	rs2503876	G	A	0.0462913	0.0113516	4.05752	4.96e-05	16182	23
class.Actinobacteria.id.419	22	35592136	rs134436	A	T	0.0997667	0.0236176	4.30838	1.64e-05	14302	20
class.Actinobacteria.id.419	2	161723719	rs1562916	G	A	0.0465242	0.0111932	4.14111	3.46e-05	16312	24
class.Actinobacteria.id.419	2	161724675	rs1480579	C	T	0.0464295	0.0111915	4.13262	3.59e-05	16311	24
class.Actinobacteria.id.419	2	161713826	rs6711498	T	C	0.0463921	0.0111929	4.12839	3.65e-05	16313	24
class.Actinobacteria.id.419	16	81776943	rs11860227	C	G	0.0485926	0.0114327	4.27142	1.94e-05	16182	23
class.Actinobacteria.id.419	2	136438078	rs6710892	G	A	0.0727732	0.0171673	4.29949	1.71e-05	16313	24
class.Actinobacteria.id.419	10	126100850	rs2674340	C	T	0.0617004	0.0152179	4.07774	4.55e-05	15530	23
class.Actinobacteria.id.419	3	127304622	rs67178459	C	G	-0.0767468	0.0182801	-4.15531	3.25e-05	16308	24
class.Actinobacteria.id.419	6	53173704	rs209484	G	C	-0.0500968	0.0117954	-4.22737	2.36e-05	16073	22
class.Actinobacteria.id.419	11	13105279	rs7950379	A	G	-0.0472358	0.0113517	-4.18336	2.87e-05	16313	24
class.Actinobacteria.id.419	4	1517442	rs62287787	C	T	0.0490274	0.0115394	4.24786	2.16e-05	16312	24
class.Actinobacteria.id.419	10	126093991	rs9422807	C	T	0.061847	0.0152225	4.09251	4.27e-05	15530	23
class.Actinobacteria.id.419	4	1517165	rs62287783	G	A	0.0488718	0.0114856	4.24587	2.18e-05	16312	24
class.Actinobacteria.id.419	5	423426	rs9313065	T	C	0.0470788	0.0111231	4.2283	2.35e-05	16313	24
class.Actinobacteria.id.419	2	136561557	rs2304371	A	G	0.0606819	0.0143349	4.17649	2.96e-05	16313	24
class.Actinobacteria.id.419	5	18010430	rs7733771	G	T	-0.0714259	0.0174691	-4.15332	3.28e-05	16313	24
class.Actinobacteria.id.419	5	416546	rs6555242	T	G	0.0499134	0.0117422	4.19867	2.68e-05	16182	23
class.Actinobacteria.id.419	2	136416959	rs6755391	C	T	0.0725575	0.0171744	4.29457	1.75e-05	16313	24
class.Actinobacteria.id.419	2	136946042	rs61116130	G	T	0.0574251	0.0139223	4.24689	2.17e-05	16313	24
class.Actinobacteria.id.419	2	161626410	rs148105297	T	G	0.0460781	0.0111067	4.13648	3.53e-05	16312	24
class.Actinobacteria.id.419	16	72469863	rs62051136	A	C	-0.0707818	0.0176706	-4.0869	4.37e-05	16313	24
class.Actinobacteria.id.419	22	35588600	rs134430	A	C	0.0986128	0.0235381	4.28227	1.85e-05	14302	20
class.Actinobacteria.id.419	8	120979697	rs117591617	G	T	0.103449	0.0234399	4.30853	1.64e-05	14614	22
class.Actinobacteria.id.419	2	136532225	rs58301703	G	A	0.0645868	0.0153402	4.16438	3.12e-05	16313	24
class.Actinobacteria.id.419	6	130403816	rs6569650	G	A	0.0459796	0.0113506	4.13542	3.54e-05	16311	24
class.Actinobacteria.id.419	2	136546927	rs73958637	C	T	0.064522	0.015353	4.14922	3.34e-05	16313	24
class.Actinobacteria.id.419	2	192878532	rs13020688	A	G	0.0489795	0.0116506	4.25653	2.08e-05	16182	23
class.Actinobacteria.id.419	2	136511817	rs1050115	A	G	0.0646879	0.0153785	4.14645	3.38e-05	16313	24
class.Actinobacteria.id.419	3	54759606	rs677010	T	C	0.081712	0.0220448	4.14968	3.33e-05	14620	21
class.Actinobacteria.id.419	2	161689738	rs2167496	G	A	0.0461999	0.0111894	4.11361	3.9e-05	16312	24
class.Actinobacteria.id.419	5	111793954	rs163622	C	T	-0.101786	0.0238726	-4.25255	2.11e-05	14174	19
class.Actinobacteria.id.419	11	13104370	rs1441333	C	T	-0.0470881	0.0113512	-4.16973	3.05e-05	16313	24
class.Actinobacteria.id.419	5	18012479	rs989120	A	G	-0.0709195	0.0173865	-4.14561	3.39e-05	16313	24
class.Actinobacteria.id.419	7	83579473	rs73180153	T	C	-0.104927	0.025135	-4.20576	2.6e-05	13141	21
class.Actinobacteria.id.419	4	1518194	rs60475440	T	C	0.0485851	0.0114856	4.22179	2.42e-05	16312	24
class.Actinobacteria.id.419	2	161722893	rs17220720	A	C	0.0461758	0.0111932	4.10979	3.96e-05	16312	24
class.Actinobacteria.id.419	16	81776918	rs9923559	G	T	0.048339	0.0114381	4.2473	2.16e-05	16182	23
class.Actinobacteria.id.419	11	13100260	rs1441346	G	T	-0.0469602	0.0113651	-4.15477	3.26e-05	16313	24
class.Actinobacteria.id.419	2	161661244	rs565736	G	A	-0.0461704	0.0111076	-4.14643	3.38e-05	16313	24
class.Actinobacteria.id.419	11	13103516	rs982394	C	T	-0.0468915	0.011352	-4.15174	3.3e-05	16313	24
class.Actinobacteria.id.419	5	419318	rs111713756	T	C	0.050575	0.0117732	4.22279	2.41e-05	16308	24
class.Actinobacteria.id.419	5	169748189	rs76671854	G	C	-0.0734574	0.0174297	-4.23774	2.26e-05	15292	21
class.Actinobacteria.id.419	2	135671302	rs2322251	C	T	0.0482717	0.0113686	4.30024	1.71e-05	16313	24
class.Actinobacteria.id.419	2	161623284	rs528444	G	A	0.0459317	0.0111068	4.12254	3.75e-05	16312	24
class.Actinobacteria.id.419	2	161665089	rs2884328	G	C	0.0462704	0.0111876	4.11885	3.81e-05	16312	24
class.Actinobacteria.id.419	16	72384689	rs7204260	A	G	-0.067944	0.0169425	-4.05474	5.02e-05	16311	24
class.Actinobacteria.id.419	7	95658234	rs7781959	A	G	0.0473518	0.0112526	4.20111	2.66e-05	16312	24
class.Actinobacteria.id.419	11	13104158	rs2583128	A	G	-0.04698	0.0113504	-4.16066	3.17e-05	16313	24
class.Actinobacteria.id.419	2	161688725	rs7567652	G	T	0.04609	0.0111895	4.10388	4.06e-05	16312	24
class.Actinobacteria.id.419	10	126070808	rs11244629	G	A	0.0572405	0.013714	4.10383	4.06e-05	16182	23
class.Actinobacteria.id.419	11	13103006	rs2727395	A	G	-0.0468382	0.0113523	-4.14723	3.37e-05	16313	24
class.Actinobacteria.id.419	5	488832	rs6869648	C	T	0.0544689	0.0126139	4.28472	1.83e-05	16073	22
class.Actinobacteria.id.419	4	1517560	rs67856226	A	G	0.0485479	0.0114853	4.2174	2.47e-05	16312	24
class.Actinobacteria.id.419	2	136513670	rs7607174	T	A	0.0645577	0.0153774	4.13129	3.61e-05	16313	24
class.Actinobacteria.id.419	11	13105248	rs10766030	T	C	-0.0469123	0.0113517	-4.15574	3.24e-05	16313	24
class.Actinobacteria.id.419	11	13103771	rs2583130	C	T	-0.0467855	0.0113515	-4.14246	3.44e-05	16313	24
class.Actinobacteria.id.419	11	13102216	rs1548048	A	C	-0.0468094	0.011352	-4.14442	3.41e-05	16313	24
class.Actinobacteria.id.419	2	136554890	rs746857	A	G	0.0635115	0.0151597	4.13425	3.56e-05	16313	24
class.Actinobacteria.id.419	2	161665446	rs501847	T	C	-0.0460402	0.0111078	-4.1346	3.56e-05	16312	24
class.Actinobacteria.id.419	11	13102890	rs2727397	A	C	-0.0467905	0.0113527	-4.14295	3.43e-05	16312	24
class.Actinobacteria.id.419	2	161723297	rs993874	A	G	0.0461108	0.0111932	4.10378	4.06e-05	16312	24
class.Actinobacteria.id.419	2	161669295	rs9283469	G	T	0.0461163	0.0111886	4.10584	4.03e-05	16311	24
class.Actinobacteria.id.419	15	92463303	rs7174549	T	C	0.0496111	0.0119017	4.25012	2.14e-05	16313	24
class.Actinobacteria.id.419	16	72339790	rs10153187	C	T	-0.0670422	0.016792	-4.05471	5.02e-05	16312	24
class.Actinobacteria.id.419	2	161665626	rs503617	G	T	-0.0460198	0.0111077	-4.13261	3.59e-05	16312	24
class.Actinobacteria.id.419	4	1517273	rs62287786	A	G	0.048518	0.0114854	4.217	2.48e-05	16312	24
class.Actinobacteria.id.419	5	18022035	rs6891956	G	A	-0.0720642	0.0173631	-4.15895	3.2e-05	16312	24
class.Actinobacteria.id.419	1	207040659	rs2232360	A	G	0.0545263	0.0131893	4.15399	3.27e-05	16311	24
class.Actinobacteria.id.419	2	161692910	rs9967822	C	G	0.0459665	0.0111895	4.09258	4.27e-05	16312	24
class.Actinobacteria.id.419	2	136449305	rs11896918	A	G	0.082975	0.0192447	4.24311	2.2e-05	16313	24
class.Actinobacteria.id.419	2	161663362	rs516877	G	A	-0.0459841	0.0111073	-4.13039	3.62e-05	16313	24
class.Actinobacteria.id.419	11	13102924	rs2583136	A	G	-0.0467165	0.0113527	-4.13642	3.53e-05	16313	24
class.Actinobacteria.id.419	2	239936384	rs80124826	C	T	-0.122732	0.029021	-4.18585	2.84e-05	11008	12
class.Actinobacteria.id.419	6	130398030	rs4321846	C	T	0.0459543	0.011342	4.12946	3.64e-05	16313	24
class.Actinobacteria.id.419	2	161665545	rs502752	G	A	-0.0459558	0.0111079	-4.12724	3.67e-05	16312	24
class.Actinobacteria.id.419	5	18012889	rs10077669	T	C	-0.0708889	0.017498	-4.13732	3.51e-05	16312	24
class.Actinobacteria.id.419	8	106082825	rs285784	C	T	-0.0770901	0.0186313	-4.19218	2.76e-05	15028	22
class.Actinobacteria.id.419	15	49233378	rs16961929	C	T	0.0805697	0.0195383	4.12469	3.71e-05	16313	24
class.Actinobacteria.id.419	2	136552188	rs3213890	G	A	0.0640465	0.0152797	4.12467	3.71e-05	16313	24
class.Actinobacteria.id.419	16	72387457	rs62053991	A	C	-0.066959	0.0167966	-4.03729	5.41e-05	16313	24
class.Actinobacteria.id.419	16	72426448	rs806747	A	G	-0.0649987	0.0164061	-4.01456	5.96e-05	16312	24
class.Actinobacteria.id.419	3	127290711	rs59330130	T	C	-0.075812	0.0182418	-4.09713	4.18e-05	16308	24
class.Actinobacteria.id.419	16	72497721	rs62051146	A	C	-0.0688428	0.0173456	-4.05096	5.1e-05	16312	24
class.Actinobacteria.id.419	16	72469884	rs62051137	A	G	-0.0698974	0.0176287	-4.04634	5.2e-05	16313	24
class.Actinobacteria.id.419	5	421403	rs11741946	G	A	0.0514274	0.0120012	4.15814	3.21e-05	16311	24
class.Actinobacteria.id.419	2	161661933	rs640224	A	C	-0.0458645	0.0111078	-4.11941	3.8e-05	16313	24
class.Actinobacteria.id.419	2	161668217	rs2884330	C	A	-0.0458939	0.0111082	-4.12258	3.75e-05	16311	24
class.Actinobacteria.id.419	2	161635624	rs13392667	G	C	-0.0457057	0.0111063	-4.10365	4.07e-05	16313	24
class.Actinobacteria.id.419	14	23847194	rs74037001	A	G	-0.0755411	0.0173675	-4.31778	1.58e-05	15529	23
class.Actinobacteria.id.419	2	161713992	rs1600597	C	T	-0.0456407	0.0111086	-4.10937	3.97e-05	16313	24
class.Actinobacteria.id.419	22	35612568	rs2056983	G	T	0.10412	0.0242684	4.25306	2.11e-05	14302	20
class.Actinobacteria.id.419	2	136535876	rs4954623	A	G	0.0633535	0.0152758	4.10821	3.99e-05	16312	24
class.Actinobacteria.id.419	5	18024800	rs11952141	A	G	-0.0716682	0.0173203	-4.13595	3.53e-05	16313	24
class.Actinobacteria.id.419	1	207021798	rs6671809	A	G	0.0531183	0.0128331	4.16343	3.14e-05	16311	24
class.Actinobacteria.id.419	17	75365824	rs7215816	T	C	-0.0495063	0.0121974	-4.04911	5.14e-05	16312	24
class.Actinobacteria.id.419	2	136470978	rs73958614	A	C	0.0831146	0.0193823	4.22315	2.41e-05	16313	24
class.Actinobacteria.id.419	2	161635337	rs2884326	G	T	-0.0456453	0.0111066	-4.0978	4.17e-05	16313	24
class.Actinobacteria.id.419	16	72626242	rs7192221	A	T	-0.0672363	0.016487	-4.07225	4.66e-05	16313	24
class.Actinobacteria.id.419	11	71166992	rs12792306	C	T	0.0514769	0.0121839	4.30463	1.67e-05	16313	24
class.Actinobacteria.id.419	5	110154786	rs7723767	T	C	-0.0564648	0.0135871	-4.13664	3.52e-05	16312	24
class.Actinobacteria.id.419	2	161688046	rs6728160	T	C	0.045731	0.01119	4.07067	4.69e-05	16313	24
class.Actinobacteria.id.419	2	220362557	rs12474050	C	T	-0.0495425	0.0116181	-4.27197	1.94e-05	16312	24
class.Actinobacteria.id.419	22	35611695	rs2056982	C	T	0.103364	0.0242494	4.2466	2.17e-05	14302	20
class.Actinobacteria.id.419	5	412112	rs11744936	C	T	0.0503689	0.0120058	4.13564	3.54e-05	16313	24
class.Actinobacteria.id.419	2	135661678	rs62168871	A	G	0.0479128	0.011433	4.26362	2.01e-05	16073	22
class.Actinobacteria.id.419	22	35593514	rs5750079	G	T	0.10455	0.024464	4.24401	2.2e-05	14302	20
class.Actinobacteria.id.419	22	35593654	rs5995077	C	T	0.10455	0.024464	4.24401	2.2e-05	14302	20
class.Actinobacteria.id.419	5	430217	rs957791	C	T	0.0470711	0.0111754	4.169	3.06e-05	16313	24
class.Actinobacteria.id.419	5	110176075	rs58251288	T	G	-0.0699873	0.0169501	-4.16021	3.18e-05	16313	24
class.Actinobacteria.id.419	10	126104022	rs2491161	G	T	0.0611814	0.0153509	4.00443	6.22e-05	15532	23
class.Actinobacteria.id.419	2	161663110	rs514323	G	A	-0.0456867	0.0111073	-4.10347	4.07e-05	16313	24
class.Actinobacteria.id.419	5	528609	rs6880820	T	C	0.0548765	0.0136986	4.13975	3.48e-05	16182	23
class.Actinobacteria.id.419	4	1518260	rs57074605	T	C	0.0480966	0.0114873	4.18065	2.91e-05	16312	24
class.Actinobacteria.id.419	2	220361486	rs2010592	G	A	-0.0491619	0.0115775	-4.25083	2.13e-05	16312	24
class.Actinobacteria.id.419	5	18021970	rs6867384	C	G	-0.0716022	0.0173632	-4.13103	3.61e-05	16313	24
class.Actinobacteria.id.419	5	110168056	rs7703014	T	C	-0.0656771	0.0163185	-4.1468	3.37e-05	16313	24
class.Actinobacteria.id.419	2	136447707	rs7570283	T	C	0.0805266	0.0186423	4.21363	2.51e-05	16313	24
class.Actinobacteria.id.419	12	66889425	rs11176233	C	T	0.0593707	0.0149572	4.00785	6.13e-05	16182	23
class.Actinobacteria.id.419	2	138770265	rs76825075	C	A	0.0863139	0.0213371	4.09225	4.27e-05	15694	21
class.Actinobacteria.id.419	2	135295619	rs520449	T	C	-0.0484042	0.0117333	-4.28504	1.83e-05	15531	23
class.Actinobacteria.id.419	2	136485096	rs7560412	C	T	0.0841858	0.0198618	4.15031	3.32e-05	16308	24
class.Actinobacteria.id.419	2	136556182	rs3769013	C	T	0.0627813	0.0151046	4.09246	4.27e-05	16313	24
class.Actinobacteria.id.419	2	136552526	rs3816155	C	A	0.0627815	0.015165	4.09216	4.27e-05	16313	24
class.Actinobacteria.id.419	2	161667127	rs558692	A	C	-0.0455828	0.0111082	-4.0933	4.25e-05	16311	24
class.Actinobacteria.id.419	2	161667926	rs1451822	A	T	-0.0455637	0.0111085	-4.09235	4.27e-05	16311	24
class.Actinobacteria.id.419	11	71171170	rs12807718	C	T	0.0512637	0.0121807	4.2855	1.82e-05	16313	24
class.Actinobacteria.id.419	16	72470984	rs10492822	C	T	-0.0697475	0.0176714	-4.02625	5.67e-05	16313	24
class.Actinobacteria.id.419	6	164663318	rs9365670	T	C	-0.0789221	0.0205301	-4.03663	5.42e-05	15399	21
class.Actinobacteria.id.419	2	136553022	rs1963885	C	G	0.0627156	0.0151651	4.08821	4.35e-05	16313	24
class.Actinobacteria.id.419	4	1517261	rs62287785	G	A	0.0480309	0.0114856	4.1746	2.99e-05	16312	24
class.Actinobacteria.id.419	22	35602962	rs12329957	T	A	0.0977572	0.0237346	4.22756	2.36e-05	14302	20
class.Actinobacteria.id.419	11	71169648	rs2276361	G	A	0.051251	0.0121858	4.28317	1.84e-05	16313	24
class.Actinobacteria.id.419	5	18022120	rs6880720	T	A	-0.0711489	0.0172957	-4.11477	3.88e-05	16313	24
class.Actinobacteria.id.419	11	71174452	rs2276362	G	A	0.051222	0.0121892	4.28103	1.86e-05	16313	24
class.Actinobacteria.id.419	20	16947769	rs2068078	T	G	0.0589815	0.0138903	4.21167	2.53e-05	16233	23
class.Actinobacteria.id.419	11	71173254	rs4423214	T	C	0.0511724	0.0121816	4.28031	1.87e-05	16313	24
class.Actinobacteria.id.419	11	71167677	rs4944955	T	C	0.0511838	0.0121856	4.28009	1.87e-05	16313	24
class.Actinobacteria.id.419	4	1518060	rs58764609	G	T	0.0479546	0.0114857	4.16686	3.09e-05	16312	24
class.Actinobacteria.id.419	12	20347763	rs1896610	G	A	-0.0546269	0.0133747	-4.09068	4.3e-05	16313	24
class.Actinobacteria.id.419	2	161633542	rs579149	T	C	-0.0453493	0.0111065	-4.0717	4.67e-05	16313	24
class.Actinobacteria.id.419	22	35583297	rs134415	G	A	0.0956968	0.0234351	4.16627	3.1e-05	14302	20
class.Actinobacteria.id.419	2	161636872	rs6432650	G	A	0.0456169	0.0111858	4.05843	4.94e-05	16313	24
class.Actinobacteria.id.419	11	13111290	rs2727366	A	G	-0.0463079	0.0113548	-4.09952	4.14e-05	16310	24
class.Actinobacteria.id.419	3	65002090	rs1400912	T	C	0.0562551	0.0143775	3.92053	8.84e-05	15531	23
class.Actinobacteria.id.419	5	110180320	rs2900052	C	A	-0.0703914	0.0171085	-4.13409	3.56e-05	16313	24
class.Actinobacteria.id.419	22	35542733	rs134244	T	C	0.0958512	0.0232053	4.14247	3.44e-05	14300	20
class.Actinobacteria.id.419	3	65002316	rs1517927	G	A	0.0562939	0.0143912	3.91615	9e-05	15532	23
class.Actinobacteria.id.419	11	13112183	rs2727362	T	C	-0.0461499	0.011355	-4.08549	4.4e-05	16310	24
class.Actinobacteria.id.419	2	135639975	rs1348790	C	G	0.0474003	0.0113985	4.23682	2.27e-05	16313	24
class.Actinobacteria.id.419	5	166778932	rs17068355	T	C	-0.0945851	0.02394	-4.13419	3.56e-05	11777	17
class.Actinobacteria.id.419	2	161668792	rs1038207	T	C	0.045556	0.0111882	4.05574	5e-05	16311	24
class.Actinobacteria.id.419	2	161632910	rs573725	A	C	-0.0452706	0.0111066	-4.06479	4.81e-05	16313	24
class.Actinobacteria.id.419	2	220362283	rs2010528	C	G	-0.0488905	0.0115766	-4.22882	2.35e-05	16313	24
class.Actinobacteria.id.419	5	18021946	rs6867365	C	G	-0.0712048	0.0173672	-4.10475	4.05e-05	16313	24
class.Actinobacteria.id.419	16	72497252	rs62051145	C	T	-0.0678859	0.0173025	-4.00593	6.18e-05	16313	24
class.Actinobacteria.id.419	11	71170043	rs7938885	C	T	0.0510481	0.0121818	4.26974	1.96e-05	16313	24
class.Actinobacteria.id.419	2	161667200	rs6743276	T	C	0.0455095	0.0111886	4.05149	5.09e-05	16311	24
class.Actinobacteria.id.419	2	136472107	rs7600925	A	G	0.0821836	0.0193822	4.18494	2.85e-05	16313	24
class.Actinobacteria.id.419	2	135661747	rs62168872	C	T	0.0474035	0.0113745	4.22851	2.35e-05	16313	24
class.Actinobacteria.id.419	22	35603362	rs5999763	C	T	0.0971255	0.0237346	4.20882	2.57e-05	14302	20
class.Actinobacteria.id.419	11	71167765	rs4944956	T	C	0.0510028	0.0121857	4.264	2.01e-05	16313	24
class.Actinobacteria.id.419	2	136402116	rs4954275	C	T	0.0818148	0.0191818	4.18068	2.91e-05	16313	24
class.Actinobacteria.id.419	10	43815221	rs2503877	A	G	0.0448695	0.011351	3.93213	8.42e-05	16182	23
class.Actinobacteria.id.419	2	161668081	rs67590650	A	G	0.0454524	0.0111883	4.04626	5.2e-05	16311	24
class.Actinobacteria.id.419	7	27433363	rs10240666	G	A	-0.0489816	0.0121369	-3.98476	6.75e-05	16313	24
class.Actinobacteria.id.419	11	71169547	rs2276360	C	G	0.0509393	0.0121855	4.26143	2.03e-05	16313	24
class.Actinobacteria.id.419	2	161666663	rs13396116	G	A	0.0454482	0.0111882	4.04477	5.24e-05	16311	24
class.Actinobacteria.id.419	2	135631331	rs1446524	A	G	0.0470735	0.0114035	4.22312	2.41e-05	16313	24
class.Actinobacteria.id.419	5	18009498	rs691027	G	A	-0.0698924	0.0173912	-4.05738	4.96e-05	16313	24
class.Actinobacteria.id.419	2	135632862	rs10928522	C	A	0.0471642	0.0114036	4.22447	2.4e-05	16313	24
class.Actinobacteria.id.419	7	4236525	rs11769608	C	G	0.0604231	0.0147794	4.11017	3.95e-05	16182	23
class.Actinobacteria.id.419	2	136460324	rs2164918	T	G	0.0797077	0.018624	4.17714	2.95e-05	16313	24
class.Actinobacteria.id.419	12	11745953	rs11054360	T	C	-0.0538777	0.0127589	-4.20486	2.61e-05	16313	24
class.Actinobacteria.id.419	2	161661974	rs482949	G	C	0.0453924	0.0111861	4.04041	5.34e-05	16313	24
class.Actinobacteria.id.419	2	135662016	rs4954196	A	G	0.0473235	0.0113746	4.2209	2.43e-05	16313	24
class.Actinobacteria.id.419	5	18025008	rs11952892	A	T	-0.0714383	0.0173215	-4.10565	4.03e-05	16313	24
class.Actinobacteria.id.419	2	135642180	rs4954193	A	G	0.047235	0.011394	4.22218	2.42e-05	16313	24
class.Actinobacteria.id.419	11	13099015	rs1031026	G	A	-0.0459672	0.0113665	-4.06202	4.86e-05	16311	24
class.Actinobacteria.id.419	2	135666926	rs766270	G	C	0.047338	0.0113706	4.21813	2.46e-05	16313	24
class.Actinobacteria.id.419	4	1519005	rs28385412	C	T	0.0474274	0.0114867	4.12521	3.7e-05	16313	24
class.Actinobacteria.id.419	2	161666612	rs13395926	C	T	0.0453727	0.0111881	4.03817	5.39e-05	16311	24
class.Actinobacteria.id.419	2	136929282	rs77489221	C	T	0.0669918	0.0166341	4.14703	3.37e-05	16309	24
class.Actinobacteria.id.419	2	161631738	rs4664369	G	A	0.0452448	0.0111882	4.02147	5.78e-05	16313	24
class.Actinobacteria.id.419	16	72501710	rs57755001	T	C	-0.0673535	0.0172802	-3.98642	6.71e-05	16310	24
class.Actinobacteria.id.419	4	1519145	rs11936212	G	C	0.0473895	0.0114867	4.1217	3.76e-05	16313	24
class.Actinobacteria.id.419	11	71168234	rs4944959	C	T	0.0507209	0.0121798	4.25067	2.13e-05	16313	24
class.Actinobacteria.id.419	5	418494	rs72711367	A	G	0.0509417	0.0119806	4.11795	3.82e-05	16307	24
class.Actinobacteria.id.419	5	18013083	rs1496373	G	T	-0.0693691	0.0173911	-4.05236	5.07e-05	16312	24
class.Actinobacteria.id.419	17	72867087	rs33938422	A	G	-0.0573317	0.0135593	-4.11006	3.96e-05	16312	24
class.Actinobacteria.id.419	2	161644035	rs13026361	C	T	0.0452311	0.0111883	4.0219	5.77e-05	16313	24
class.Actinobacteria.id.419	2	161649617	rs7603922	C	T	0.045165	0.0111871	4.01957	5.83e-05	16313	24
class.Actinobacteria.id.419	13	112109375	rs1163870	G	A	0.061967	0.0152115	3.97049	7.17e-05	16312	24
class.Actinobacteria.id.419	2	136544651	rs6716070	T	G	0.06217	0.0152303	4.04492	5.23e-05	16313	24
class.Actinobacteria.id.419	16	72470824	rs10492821	G	C	-0.0692271	0.0177069	-3.98611	6.72e-05	16312	24
class.Actinobacteria.id.419	2	136409574	rs2305165	A	C	0.0818081	0.0193203	4.16199	3.15e-05	16313	24
class.Actinobacteria.id.419	20	5117464	rs261343	G	A	-0.0474321	0.0120189	-3.97115	7.15e-05	15993	21
class.Actinobacteria.id.419	4	1513991	rs7673556	T	C	0.0476124	0.0115014	4.1369	3.52e-05	16311	24
class.Actinobacteria.id.419	16	81788216	rs55761846	T	G	0.0461697	0.0113458	4.05743	4.96e-05	16182	23
class.Actinobacteria.id.419	15	92467422	rs6496870	C	T	0.0487358	0.0119728	4.15525	3.25e-05	16313	24
class.Actinobacteria.id.419	2	135662244	rs4954197	G	A	0.0471335	0.0113741	4.20462	2.62e-05	16313	24
class.Actinobacteria.id.419	11	13105212	rs10766028	G	A	-0.0460956	0.0113493	-4.08277	4.45e-05	16313	24
class.Actinobacteria.id.419	2	161643289	rs7581204	C	T	0.0451396	0.0111884	4.01354	5.98e-05	16313	24
class.Actinobacteria.id.419	11	71170817	rs12808368	T	C	0.0505787	0.012179	4.24106	2.22e-05	16312	24
class.Actinobacteria.id.419	16	72499147	rs62051148	T	C	-0.0674282	0.0172782	-3.97495	7.04e-05	16313	24
class.Actinobacteria.id.419	17	74439377	rs4422008	T	A	0.046232	0.011187	4.14933	3.33e-05	16182	23
class.Actinobacteria.id.419	2	102249583	rs6743026	C	T	0.0580129	0.0141064	4.10997	3.96e-05	16203	23
class.Actinobacteria.id.419	10	126078126	rs2674346	A	G	0.0618673	0.0154232	4.00512	6.2e-05	15532	23
class.Actinobacteria.id.419	17	72865762	rs690146	A	G	-0.0569279	0.0135622	-4.10143	4.11e-05	16312	24
class.Actinobacteria.id.419	2	136477100	rs56784995	T	C	0.081109	0.0193016	4.1528	3.28e-05	16313	24
class.Actinobacteria.id.419	4	163944263	rs72994359	A	G	-0.111128	0.0263989	-4.22868	2.35e-05	12457	16
class.Actinobacteria.id.419	2	161661078	rs1839866	C	T	0.0451369	0.0111874	4.01707	5.89e-05	16313	24
class.Actinobacteria.id.419	8	106043232	rs2030478	A	G	-0.0744626	0.0183984	-4.0797	4.51e-05	14918	21
class.Actinobacteria.id.419	2	161667633	rs767184	G	A	0.0451156	0.0111889	4.01645	5.91e-05	16311	24
class.Actinobacteria.id.419	2	135621556	rs6430551	T	C	0.0466326	0.0114062	4.18873	2.81e-05	16313	24
class.Actinobacteria.id.419	20	49791059	rs2426259	G	T	-0.0605766	0.0142934	-4.16881	3.06e-05	15452	22
class.Actinobacteria.id.419	2	136397433	rs4954274	G	A	0.079456	0.0191022	4.15201	3.3e-05	16313	24
class.Actinobacteria.id.419	11	71171003	rs12800438	A	G	0.0506056	0.0121811	4.23352	2.3e-05	16313	24
class.Actinobacteria.id.419	2	161650067	rs1480573	C	T	0.0450168	0.011187	4.00632	6.17e-05	16313	24
class.Actinobacteria.id.419	21	31861790	rs75344046	T	C	0.186041	0.0456184	4.09516	4.22e-05	4720	6
class.Actinobacteria.id.419	16	81776898	rs9923488	G	C	0.0470767	0.0113681	4.1585	3.2e-05	16182	23
class.Actinobacteria.id.419	2	161759924	rs2203549	G	A	0.0449892	0.011227	3.99061	6.59e-05	16182	23
class.Actinobacteria.id.419	2	136418741	rs3769018	T	C	0.0817044	0.0192995	4.1501	3.32e-05	16313	24
class.Actinobacteria.id.419	11	71170905	rs12790558	C	T	0.0504338	0.0121783	4.23122	2.32e-05	16313	24
class.Actinobacteria.id.419	22	35602898	rs10483189	T	C	0.0963157	0.0237349	4.17477	2.98e-05	14302	20
class.Actinobacteria.id.419	2	161668710	rs1038206	A	G	0.0451181	0.0111909	4.01423	5.96e-05	16311	24
class.Actinobacteria.id.419	17	72865470	rs690174	G	A	-0.0567461	0.0135625	-4.09363	4.25e-05	16312	24
class.Actinobacteria.id.419	5	18023292	rs1983175	G	A	-0.0703407	0.0173157	-4.06566	4.79e-05	16313	24
class.Actinobacteria.id.419	1	207023321	rs6540674	G	A	0.0520622	0.0128331	4.08383	4.43e-05	16311	24
class.Actinobacteria.id.419	2	161681953	rs6745789	G	A	0.0446672	0.01119	3.97571	7.02e-05	16312	24
class.Actinobacteria.id.419	16	72408956	rs806732	T	C	-0.0647765	0.0166536	-3.94414	8.01e-05	16312	24
class.Actinobacteria.id.419	2	161644281	rs34101778	C	G	0.0449613	0.0111884	3.99791	6.39e-05	16313	24
class.Actinobacteria.id.419	5	18013018	rs1496372	T	C	-0.068793	0.0173873	-4.02785	5.63e-05	16313	24
class.Actinobacteria.id.419	4	1518999	rs55657163	G	A	0.0471841	0.0115622	4.09894	4.15e-05	16312	24
class.Actinobacteria.id.419	11	71187294	rs4944062	T	G	0.0504555	0.0121815	4.22494	2.39e-05	16312	24
class.Actinobacteria.id.419	11	71168710	rs12793224	A	G	0.0504349	0.0121804	4.22488	2.39e-05	16312	24
class.Actinobacteria.id.419	1	206992308	rs74211061	C	A	0.0694699	0.0175618	4.05619	4.99e-05	16073	22
class.Actinobacteria.id.419	16	72389230	rs7198449	T	C	-0.0645553	0.0166019	-3.95217	7.74e-05	16313	24
class.Actinobacteria.id.419	11	71167449	rs12785878	T	G	0.0503711	0.0121793	4.22439	2.4e-05	16313	24
class.Actinobacteria.id.419	2	161653173	rs2357911	C	T	0.0450053	0.0111872	4.00574	6.18e-05	16313	24
class.Actinobacteria.id.419	16	72498302	rs62051147	C	T	-0.0670509	0.0172957	-3.95859	7.54e-05	16312	24
class.Actinobacteria.id.419	5	18009801	rs691058	T	C	-0.0693272	0.0174487	-4.02103	5.79e-05	16313	24
class.Actinobacteria.id.419	1	83926285	rs12136649	A	T	0.0598919	0.0147303	4.03445	5.47e-05	16073	22
class.Actinobacteria.id.419	6	164659472	rs9355465	G	A	-0.0843336	0.0209998	-4.00221	6.28e-05	15399	21
class.Actinobacteria.id.419	2	135652399	rs7589297	C	A	0.0468819	0.0113744	4.18183	2.89e-05	16313	24
class.Actinobacteria.id.419	2	189805077	rs7588568	C	A	-0.0541676	0.0124866	-4.31656	1.58e-05	16311	24
class.Actinobacteria.id.419	1	207024440	rs2352797	G	A	0.051851	0.0128311	4.06971	4.71e-05	16311	24
class.Actinobacteria.id.419	16	72501146	rs62051149	C	T	-0.0667706	0.0172911	-3.95313	7.71e-05	16310	24
class.Actinobacteria.id.419	16	72441230	rs806738	G	C	-0.06357	0.0164501	-3.92812	8.56e-05	16311	24
class.Actinobacteria.id.419	2	161632170	rs4664370	A	T	0.0448069	0.0111857	3.98574	6.73e-05	16313	24
class.Actinobacteria.id.419	11	71170770	rs12806844	A	G	0.0502652	0.0121784	4.21742	2.47e-05	16313	24
class.Actinobacteria.id.419	2	177334816	rs72922934	G	A	-0.0814257	0.0194039	-4.08343	4.44e-05	15292	21
class.Actinobacteria.id.419	5	18024633	rs28706445	C	A	-0.0702674	0.0173224	-4.04541	5.22e-05	16313	24
class.Actinobacteria.id.419	11	71170653	rs12790010	C	T	0.0502628	0.0121783	4.21674	2.48e-05	16313	24
class.Actinobacteria.id.419	5	416672	rs72711365	G	A	0.0505082	0.0119839	4.09373	4.24e-05	16308	24
class.Actinobacteria.id.419	11	71168715	rs12794668	T	C	0.0503283	0.0121805	4.21557	2.49e-05	16312	24
class.Actinobacteria.id.419	2	136545844	rs1042712	G	C	0.061707	0.0152314	4.01444	5.96e-05	16313	24
class.Actinobacteria.id.419	4	1515208	rs62287778	T	C	0.0472962	0.0115012	4.11199	3.92e-05	16311	24
class.Actinobacteria.id.419	11	71171642	rs11233747	A	G	0.0502691	0.0121785	4.21413	2.51e-05	16313	24
class.Actinobacteria.id.419	11	71172783	rs2040323	C	A	0.0503663	0.0121957	4.21322	2.52e-05	16313	24
class.Actinobacteria.id.419	16	72651876	rs56323671	A	C	-0.0654052	0.0164456	-3.97794	6.95e-05	16313	24
class.Actinobacteria.id.419	11	71168073	rs4944958	G	A	0.0502329	0.0121806	4.21282	2.52e-05	16313	24
class.Actinobacteria.id.419	2	136904848	rs61403319	C	T	0.0657668	0.0164277	4.09325	4.25e-05	16312	24
class.Actinobacteria.id.419	2	135654168	rs1374292	G	A	0.0465848	0.0113835	4.16833	3.07e-05	16313	24
class.Actinobacteria.id.419	5	485884	rs12522575	A	T	0.0534957	0.0126052	4.20371	2.63e-05	16198	23
class.Actinobacteria.id.419	6	66765650	rs62401061	C	T	-0.129781	0.0319822	-4.07099	4.68e-05	9681	13
class.Actinobacteria.id.419	2	135657471	rs10176573	C	A	0.0467364	0.0113748	4.1713	3.03e-05	16313	24
class.Actinobacteria.id.419	2	135618982	rs6706537	T	C	0.0465201	0.0114056	4.16246	3.15e-05	16312	24
class.Actinobacteria.id.419	2	161637657	rs7597527	G	A	0.0447553	0.0111883	3.97893	6.92e-05	16313	24
class.Actinobacteria.id.419	14	95195813	rs79593173	C	A	-0.0740137	0.0187087	-4.04184	5.3e-05	16311	24
class.Actinobacteria.id.419	11	71173747	rs11600569	G	C	0.0502093	0.0121896	4.20739	2.58e-05	16313	24
class.Actinobacteria.id.419	2	136968475	rs4954579	G	A	0.0554026	0.0138549	4.09525	4.22e-05	16313	24
class.Actinobacteria.id.419	16	72406328	rs806733	T	C	-0.0643144	0.0166249	-3.92125	8.81e-05	16312	24
class.Actinobacteria.id.419	2	220363488	rs2280039	A	G	-0.0480809	0.0115742	-4.15985	3.18e-05	16313	24
class.Actinobacteria.id.419	2	161649632	rs7603925	C	T	0.0447287	0.0111896	3.97807	6.95e-05	16313	24
class.Actinobacteria.id.419	5	411361	rs17562461	G	A	0.0496008	0.0120072	4.07156	4.67e-05	16313	24
class.Actinobacteria.id.419	2	135616385	rs6430550	C	T	0.0463485	0.0114103	4.16735	3.08e-05	16312	24
class.Actinobacteria.id.419	10	84969051	rs17287983	G	A	-0.0641381	0.0155833	-4.18603	2.84e-05	15531	23
class.Actinobacteria.id.419	16	72625898	rs999698	G	A	-0.0654917	0.0164543	-3.97036	7.18e-05	16313	24
class.Actinobacteria.id.419	2	161649747	rs1480572	C	T	0.0446847	0.0111871	3.97656	6.99e-05	16313	24
class.Actinobacteria.id.419	1	207022139	rs4313398	G	A	0.0532488	0.013104	4.07676	4.57e-05	16311	24
class.Actinobacteria.id.419	10	84784227	rs11196927	G	A	-0.0634982	0.0156037	-4.10801	3.99e-05	15532	23
class.Actinobacteria.id.419	11	71186476	rs732934	A	G	0.0501727	0.012176	4.20269	2.64e-05	16312	24
class.Actinobacteria.id.419	2	49906864	rs4567981	A	T	0.0473125	0.0112223	4.20708	2.59e-05	16182	23
class.Actinobacteria.id.419	2	102248081	rs10496354	A	G	0.0575449	0.0141033	4.07577	4.59e-05	16204	23
class.Actinobacteria.id.419	13	82561205	rs1280005	C	T	-0.0456844	0.0113389	-4.0072	6.14e-05	16313	24
class.Actinobacteria.id.419	13	51785836	rs9568548	C	T	0.0519158	0.0131227	4.02202	5.77e-05	16311	24
class.Actinobacteria.id.419	7	151496826	rs4726096	G	A	-0.0441208	0.0111319	-3.952	7.75e-05	16313	24
class.Actinobacteria.id.419	5	111781180	rs236041	C	A	-0.0987673	0.0239217	-4.13687	3.52e-05	14174	19
class.Actinobacteria.id.419	9	82922584	rs57638121	C	T	-0.0680148	0.0160977	-4.1442	3.41e-05	16073	22
class.Actinobacteria.id.419	1	119834771	rs10923791	C	T	-0.071271	0.0169642	-4.21573	2.49e-05	16182	23
class.Actinobacteria.id.419	5	18023047	rs7720936	A	T	-0.0697372	0.017317	-4.03694	5.42e-05	16313	24
class.Actinobacteria.id.419	2	135638461	rs6430554	C	T	0.0466376	0.0113865	4.16405	3.13e-05	16313	24
class.Actinobacteria.id.419	5	488022	rs11134072	A	G	0.0533803	0.012604	4.19185	2.77e-05	16197	23
class.Actinobacteria.id.419	20	46370601	rs6125097	C	T	0.0743539	0.0190917	3.96233	7.42e-05	15207	21
class.Actinobacteria.id.419	2	189805784	rs62181700	A	G	-0.053931	0.0124869	-4.29993	1.71e-05	16308	24
class.Actinobacteria.id.419	1	114665531	rs12028206	C	A	0.0458048	0.011627	3.91996	8.86e-05	16311	24
class.Actinobacteria.id.419	11	71168035	rs4944957	G	A	0.0500714	0.0121908	4.19344	2.75e-05	16313	24
class.Actinobacteria.id.419	2	136968417	rs1519527	G	A	0.0550913	0.0138549	4.08078	4.49e-05	16313	24
class.Actinobacteria.id.419	2	136961419	rs77564995	A	G	0.065693	0.0165865	4.07833	4.54e-05	16309	24
class.Actinobacteria.id.419	10	84780589	rs12783834	G	A	-0.0632576	0.0156969	-4.0974	4.18e-05	15423	22
class.Actinobacteria.id.419	6	130410069	rs6569654	C	T	0.0445233	0.0114247	3.97281	7.1e-05	16313	24
class.Actinobacteria.id.419	17	72866710	rs500145	C	A	-0.0581061	0.0139356	-4.05982	4.91e-05	16202	23
class.Actinobacteria.id.419	5	487837	rs11134071	C	T	0.0567205	0.0135053	4.15394	3.27e-05	16073	22
class.Actinobacteria.id.419	20	16900236	rs6080491	C	T	0.0621833	0.0150857	4.20369	2.63e-05	15339	21
class.Actinobacteria.id.419	5	18025792	rs73058016	T	A	-0.0703922	0.0172918	-4.03799	5.39e-05	16313	24
class.Actinobacteria.id.419	11	71160395	rs4944949	C	G	0.0483145	0.0120173	4.12098	3.77e-05	16182	23
class.Actinobacteria.id.419	1	207026751	rs11119715	G	A	0.0515535	0.0128332	4.04228	5.29e-05	16311	24
class.Actinobacteria.id.419	2	161635548	rs270922	C	A	0.0446643	0.0111884	3.96949	7.2e-05	16313	24
class.Actinobacteria.id.419	10	84783315	rs11196923	G	A	-0.0631969	0.0156963	-4.09591	4.21e-05	15423	22
class.Actinobacteria.id.419	2	135672187	rs62168891	C	T	0.046042	0.0113684	4.1068	4.01e-05	16313	24
class.Actinobacteria.id.419	4	161211924	rs10857328	A	T	0.0483234	0.0120793	4.00956	6.08e-05	16312	24
class.Actinobacteria.id.419	11	13116497	rs1441337	C	T	0.0463166	0.0122014	3.95586	7.63e-05	16312	24
class.Actinobacteria.id.419	3	195935207	rs12497404	G	C	0.0461349	0.0111411	4.12998	3.63e-05	16309	24
class.Actinobacteria.id.419	10	126107506	rs4144117	C	A	0.0574952	0.0147384	3.96024	7.49e-05	15529	23
class.Actinobacteria.id.419	2	161677416	rs4555359	G	A	0.0442977	0.011193	3.93991	8.15e-05	16312	24
class.Actinobacteria.id.419	2	136427745	rs3863014	G	A	0.0794229	0.0190498	4.10532	4.04e-05	16313	24
class.Actinobacteria.id.419	7	83596131	rs151252476	G	A	-0.107256	0.0261087	-4.04941	5.13e-05	12266	20
class.Actinobacteria.id.419	13	51790265	rs9568550	T	C	0.0517564	0.0131803	3.98825	6.66e-05	16309	24
class.Actinobacteria.id.419	13	22908082	rs34373460	A	G	-0.0662678	0.0165125	-4.04179	5.3e-05	16308	24
class.Actinobacteria.id.419	16	72667858	rs16971114	T	C	-0.065395	0.0164217	-3.94737	7.9e-05	16313	24
class.Actinobacteria.id.419	16	72333595	rs62053966	T	C	-0.0648646	0.0167567	-3.91346	9.1e-05	16312	24
class.Actinobacteria.id.419	2	136472357	rs73958615	A	G	0.0787742	0.0187387	4.10098	4.11e-05	16313	24
class.Actinobacteria.id.419	1	92598554	rs1157468	T	C	0.047914	0.0123222	3.91731	8.95e-05	16313	24
class.Actinobacteria.id.419	5	410943	rs11745246	A	G	0.0488614	0.0120072	4.02714	5.65e-05	16313	24
class.Actinobacteria.id.419	2	135637847	rs1446525	G	A	0.0464349	0.0113865	4.14578	3.39e-05	16313	24
class.Actinobacteria.id.419	6	14610640	rs9476613	T	C	0.0474145	0.0115973	4.11082	3.94e-05	16312	24
class.Actinobacteria.id.419	2	136919181	rs10928557	G	A	0.0656166	0.0164449	4.04765	5.17e-05	16313	24
class.Actinobacteria.id.419	2	161634040	rs899885	G	C	0.0444667	0.0111864	3.95512	7.65e-05	16313	24
class.Actinobacteria.id.419	8	128255861	rs6470505	G	A	-0.0555154	0.0134325	-4.11428	3.88e-05	16310	24
class.Actinobacteria.id.419	4	1519322	rs11947258	C	T	0.0467209	0.011487	4.06349	4.83e-05	16313	24
class.Actinobacteria.id.419	2	135664556	rs12469411	C	T	0.0462743	0.0113836	4.14557	3.39e-05	16313	24
class.Actinobacteria.id.419	2	135637338	rs2166480	G	A	0.0464232	0.0113866	4.14281	3.43e-05	16313	24
class.Actinobacteria.id.419	2	161744199	rs10930003	T	A	0.044249	0.0111768	3.94382	8.02e-05	16313	24
class.Actinobacteria.id.419	1	232224636	rs78649122	A	T	-0.0510767	0.0128966	-3.93133	8.45e-05	16073	22
class.Actinobacteria.id.419	16	7148492	rs7189549	C	T	-0.0459206	0.0115318	-3.98543	6.74e-05	16311	24
class.Actinobacteria.id.419	11	13105191	rs7950265	A	G	-0.0453349	0.0113507	-4.01661	5.9e-05	16313	24
class.Actinobacteria.id.419	22	35616051	rs9622163	A	T	0.0955072	0.0237578	4.11817	3.82e-05	14301	20
class.Actinobacteria.id.419	2	135295180	rs621341	C	T	-0.0471859	0.0117367	-4.16551	3.11e-05	15531	23
class.Actinobacteria.id.419	11	71165625	rs7944926	G	A	0.0497774	0.0121794	4.1737	3e-05	16313	24
class.Actinobacteria.id.419	2	136887312	rs2056296	C	T	0.0734069	0.0186914	4.04417	5.25e-05	16312	24
class.Actinobacteria.id.419	13	51790246	rs9568549	G	T	0.0513722	0.0131296	3.97468	7.05e-05	16309	24
class.Actinobacteria.id.419	5	421647	rs10068732	A	T	0.0457897	0.011422	4.00328	6.25e-05	16182	23
class.Actinobacteria.id.419	2	135629927	rs12469941	C	T	0.0461298	0.0114023	4.13732	3.51e-05	16313	24
class.Actinobacteria.id.419	10	84782592	rs4604812	G	A	-0.0629968	0.0156005	-4.07744	4.55e-05	15532	23
class.Actinobacteria.id.419	5	92677537	rs2035053	G	T	0.0502763	0.0121603	4.11167	3.93e-05	16313	24
class.Actinobacteria.id.419	2	161646558	rs10190870	G	A	0.0443349	0.0111898	3.94252	8.06e-05	16313	24
class.Actinobacteria.id.419	2	161745237	rs4664386	C	T	0.0441851	0.0111799	3.93514	8.31e-05	16313	24
class.Actinobacteria.id.419	7	83586466	rs55681101	C	G	-0.102092	0.0252924	-4.031	5.55e-05	13141	21
class.Actinobacteria.id.419	10	84963604	rs34175961	A	T	-0.06316	0.0155857	-4.12242	3.75e-05	15532	23
class.Actinobacteria.id.419	14	95195923	rs113677458	T	C	-0.0730427	0.018731	-4.00174	6.29e-05	16309	24
class.Actinobacteria.id.419	2	161654002	rs7425442	G	A	0.0444011	0.0111899	3.94907	7.85e-05	16313	24
class.Actinobacteria.id.419	2	161642213	rs12692615	T	C	0.0443104	0.0111886	3.93903	8.18e-05	16313	24
class.Actinobacteria.id.419	5	178296936	rs10479516	C	T	-0.046766	0.0113807	-4.13253	3.59e-05	16313	24
class.Actinobacteria.id.419	20	49787149	rs73137551	C	T	-0.0595838	0.0142966	-4.10016	4.13e-05	15452	22
class.Actinobacteria.id.419	2	136422784	rs11888095	C	T	0.0788522	0.0190527	4.08092	4.49e-05	16313	24
class.Actinobacteria.id.419	2	136973798	rs4954399	A	T	0.0555883	0.0142556	4.05011	5.12e-05	16182	23
class.Actinobacteria.id.419	12	85584350	rs10862961	T	C	-0.0449361	0.011134	-4.01949	5.83e-05	16312	24
class.Actinobacteria.id.419	11	13102476	rs2727398	C	T	-0.0451014	0.0113867	-3.97817	6.94e-05	16313	24
class.Actinobacteria.id.419	16	7154267	rs7194340	A	C	-0.0458293	0.0114195	-4.01018	6.07e-05	16311	24
class.Actinobacteria.id.419	8	106076697	rs285790	T	C	-0.0738818	0.0183992	-4.05313	5.05e-05	14919	21
class.Actinobacteria.id.419	1	213917811	rs11120204	A	G	-0.0896136	0.0220024	-4.07606	4.58e-05	15530	23
class.Actinobacteria.id.419	1	114665538	rs12046605	T	C	0.0454852	0.0116266	3.89354	9.88e-05	16311	24
class.Actinobacteria.id.419	18	37989574	rs12953947	A	C	0.0499988	0.012227	4.04385	5.26e-05	16310	24
class.Actinobacteria.id.419	11	71187679	rs3794060	T	C	0.0495388	0.012177	4.15846	3.2e-05	16312	24
class.Actinobacteria.id.419	13	51790420	rs9568551	C	G	0.0511397	0.013129	3.95909	7.52e-05	16309	24
class.Actinobacteria.id.419	2	161645363	rs1451832	T	G	0.0442456	0.0111899	3.93452	8.34e-05	16313	24
class.Actinobacteria.id.419	2	161744181	rs10930002	T	C	0.0440164	0.011177	3.92286	8.75e-05	16313	24
class.Actinobacteria.id.419	2	102247117	rs17025908	G	A	0.0569835	0.0141069	4.0298	5.58e-05	16204	23
class.Actinobacteria.id.419	5	70929757	rs10073617	C	T	-0.0543834	0.013861	-3.92292	8.75e-05	16313	24
class.Actinobacteria.id.419	11	71222355	rs11604642	G	A	0.0492506	0.0121411	4.1545	3.26e-05	16312	24
class.Actinobacteria.id.419	2	136421548	rs7574613	G	A	0.0785293	0.0190363	4.07234	4.65e-05	16313	24
class.Actinobacteria.id.419	6	22015543	rs12530346	A	G	0.047295	0.0116575	4.00725	6.14e-05	16312	24
class.Actinobacteria.id.419	5	18025856	rs73058017	A	G	-0.0700002	0.0172913	-4.00042	6.32e-05	16313	24
class.Actinobacteria.id.419	6	166131522	rs6918501	T	G	-0.0456278	0.0111327	-4.09697	4.19e-05	16311	24
class.Actinobacteria.id.419	2	136923793	rs2139378	C	T	0.064796	0.016417	4.0259	5.68e-05	16313	24
class.Actinobacteria.id.419	10	84775286	rs4437972	G	A	-0.0625652	0.0156044	-4.03594	5.44e-05	15532	23
class.Actinobacteria.id.419	4	3805636	rs4076405	A	G	-0.0447714	0.0112048	-3.99034	6.6e-05	16073	22
class.Actinobacteria.id.419	11	71150217	rs2852853	T	C	0.048851	0.0120554	4.14649	3.38e-05	16313	24
class.Actinobacteria.id.419	20	16948434	rs2424016	T	G	0.0490515	0.0123432	3.93052	8.48e-05	16233	23
class.Actinobacteria.id.419	2	136878616	rs9973445	G	C	0.0734026	0.0186924	3.99717	6.41e-05	16312	24
class.Actinobacteria.id.419	1	83884519	rs11163742	A	G	0.0557854	0.013549	3.9634	7.39e-05	16182	23
class.Actinobacteria.id.419	20	46369695	rs6125096	C	T	0.0714566	0.0184914	3.90784	9.31e-05	16124	22
class.Actinobacteria.id.419	12	20984248	rs7971116	A	G	0.0457056	0.0113569	3.95162	7.76e-05	16312	24
class.Actinobacteria.id.419	2	137074850	rs12465599	G	A	0.0460632	0.0112491	4.08417	4.42e-05	16313	24
class.Actinobacteria.id.419	13	51791150	rs9316530	A	G	0.0507007	0.0131322	3.92577	8.65e-05	16309	24
class.Actinobacteria.id.419	2	102247786	rs59452161	G	A	0.0568408	0.0141062	4.01792	5.87e-05	16204	23
class.Actinobacteria.id.419	4	1519502	rs11931860	T	C	0.04586	0.011487	3.98887	6.64e-05	16313	24
class.Actinobacteria.id.419	2	161749956	rs10202499	G	A	0.0439399	0.0111808	3.91418	9.07e-05	16313	24
class.Actinobacteria.id.419	5	416118	rs56279338	G	A	0.0498307	0.0119821	4.03176	5.54e-05	16308	24
class.Actinobacteria.id.419	2	220366953	rs2385539	C	G	-0.0465767	0.0115053	-4.06212	4.86e-05	16312	24
class.Actinobacteria.id.419	4	1519204	rs28465581	C	T	0.0461956	0.0114865	4.01839	5.86e-05	16312	24
class.Actinobacteria.id.419	2	136907129	rs953388	C	T	0.0640034	0.0164407	4.00171	6.29e-05	16312	24
class.Actinobacteria.id.419	2	135647659	rs6430555	A	C	0.0459674	0.0113761	4.09858	4.16e-05	16313	24
class.Actinobacteria.id.419	10	84785421	rs4639882	T	A	-0.0625298	0.0156018	-4.04703	5.19e-05	15532	23
class.Actinobacteria.id.419	1	232251218	rs11582890	C	T	-0.0453383	0.0113036	-4.00436	6.22e-05	16312	24
class.Actinobacteria.id.419	6	4665135	rs429909	C	T	0.0454668	0.0115424	3.90383	9.47e-05	16313	24
class.Actinobacteria.id.419	10	84962811	rs34024273	C	G	-0.0627636	0.015598	-4.10057	4.12e-05	15532	23
class.Actinobacteria.id.419	4	1519866	rs28526584	G	A	0.0458177	0.0114906	3.98513	6.74e-05	16312	24
class.Actinobacteria.id.419	14	77440906	rs8015310	C	T	-0.0859572	0.0221036	-4.01295	6e-05	14921	20
class.Actinobacteria.id.419	10	84974074	rs17215782	T	C	-0.0627901	0.0156322	-4.11863	3.81e-05	15422	22
class.Actinobacteria.id.419	6	22004566	rs13195548	G	C	0.0469412	0.0116857	3.96682	7.28e-05	16312	24
class.Actinobacteria.id.419	2	102247833	rs57788224	A	G	0.0567346	0.0141063	4.0124	6.01e-05	16204	23
class.Actinobacteria.id.419	15	92471336	rs9920349	G	A	0.0472291	0.0119529	4.07482	4.6e-05	16313	24
class.Actinobacteria.id.419	2	135654338	rs1374291	T	C	0.0458724	0.0113751	4.0948	4.23e-05	16313	24
class.Actinobacteria.id.419	11	71171440	rs11233746	G	A	0.0493856	0.0121891	4.13746	3.51e-05	16313	24
class.Actinobacteria.id.419	11	71181085	rs11233789	G	A	0.0491959	0.0121845	4.13688	3.52e-05	16313	24
class.Actinobacteria.id.419	2	136413225	rs189135960	C	T	0.0799741	0.0193085	4.05488	5.02e-05	16313	24
class.Actinobacteria.id.419	12	8225225	rs10846450	A	T	0.0897432	0.0222299	4.0555	5e-05	15723	21
class.Actinobacteria.id.419	2	161652645	rs7595373	C	T	0.0440415	0.0111897	3.91694	8.97e-05	16313	24
class.Actinobacteria.id.419	2	136893864	rs16832995	C	T	0.0734584	0.0182686	4.01093	6.05e-05	16313	24
class.Actinobacteria.id.419	19	21896755	rs112333007	A	G	-0.0607216	0.0151147	-3.98208	6.83e-05	16073	22
class.Actinobacteria.id.419	12	20337594	rs10505862	A	G	-0.0490175	0.0122493	-3.95604	7.62e-05	16204	23
class.Actinobacteria.id.419	11	71184190	rs7935125	A	C	0.0493753	0.0121816	4.13369	3.57e-05	16312	24
class.Actinobacteria.id.419	5	104279130	rs35362361	G	C	0.0621738	0.015364	3.95941	7.51e-05	15532	23
class.Actinobacteria.id.419	1	92569900	rs35241254	C	T	0.047588	0.0123631	3.90012	9.61e-05	16201	23
class.Actinobacteria.id.419	5	421193	rs67898037	G	C	0.0482832	0.0116262	4.01483	5.95e-05	16182	23
class.Actinobacteria.id.419	5	518434	rs56302516	C	T	0.0521859	0.0128542	4.08256	4.45e-05	16182	23
class.Actinobacteria.id.419	18	4877854	rs113277408	A	C	0.151219	0.037745	4.02496	5.7e-05	6506	9
class.Actinobacteria.id.419	11	71164965	rs4488226	A	T	0.0493107	0.01218	4.13131	3.61e-05	16313	24
class.Actinobacteria.id.419	2	161645208	rs2123033	T	A	0.0438841	0.0111898	3.90187	9.55e-05	16313	24
class.Actinobacteria.id.419	4	161211627	rs2349959	A	T	0.0476185	0.0120786	3.94939	7.84e-05	16312	24
class.Actinobacteria.id.419	11	46368241	rs61882678	A	T	0.061425	0.0152391	3.97518	7.03e-05	16312	24
class.Actinobacteria.id.419	21	32950686	rs2409414	T	C	-0.0462146	0.0116046	-3.98729	6.68e-05	16312	24
class.Actinobacteria.id.419	14	23855426	rs45520434	C	T	-0.0765266	0.0183545	-4.14226	3.44e-05	15531	23
class.Actinobacteria.id.419	17	72871095	rs541242	C	T	-0.0571572	0.0138806	-3.99034	6.6e-05	16311	24
class.Actinobacteria.id.419	10	84758560	rs12217861	C	A	-0.0621942	0.0157013	-4.01828	5.86e-05	15421	22
class.Actinobacteria.id.419	5	169748235	rs79769806	A	G	-0.0699239	0.0174469	-4.0277	5.63e-05	15292	21
class.Actinobacteria.id.419	5	18029698	rs56047874	T	A	-0.0683202	0.0175471	-3.93498	8.32e-05	16312	24
class.Actinobacteria.id.419	5	169747593	rs41389446	G	T	-0.0702181	0.0175155	-4.02514	5.69e-05	15292	21
class.Actinobacteria.id.419	20	16921015	rs73086096	T	C	0.0610874	0.0152073	4.09676	4.19e-05	15341	21
class.Actinobacteria.id.419	1	83900654	rs11163749	T	C	0.0545669	0.0134179	3.94288	8.05e-05	16182	23
class.Actinobacteria.id.419	10	122892846	rs1907238	C	T	-0.0493253	0.0122196	-4.03168	5.54e-05	16313	24
class.Actinobacteria.id.419	11	71164544	rs12791871	C	A	0.0492432	0.01218	4.12627	3.69e-05	16313	24
class.Actinobacteria.id.419	3	195933805	rs4916501	C	T	0.0457103	0.0111708	4.07644	4.57e-05	16198	23
class.Actinobacteria.id.419	1	119835449	rs10923792	T	C	-0.0685654	0.0167834	-4.08591	4.39e-05	16073	22
class.Actinobacteria.id.419	2	136976767	rs57599175	A	G	0.055468	0.014626	4.03629	5.43e-05	16182	23
class.Actinobacteria.id.419	19	21931999	rs73022004	G	A	-0.0607021	0.0151189	-3.96711	7.28e-05	16073	22
class.Actinobacteria.id.419	10	84964912	rs61858026	C	T	-0.0624316	0.0156356	-4.08338	4.44e-05	15423	22
class.Actinobacteria.id.419	3	54756948	rs493974	T	C	0.0789481	0.0224407	3.92712	8.6e-05	14001	20
class.Actinobacteria.id.419	13	22908056	rs34414563	T	C	-0.0651935	0.0165107	-3.9777	6.96e-05	16308	24
class.Actinobacteria.id.419	16	72488928	rs7195825	T	C	-0.0659595	0.01724	-3.89252	9.92e-05	16313	24
class.Actinobacteria.id.419	12	85575918	rs2660455	A	G	-0.0441952	0.011134	-3.95854	7.54e-05	16312	24
class.Actinobacteria.id.419	5	551457	rs72704799	C	G	0.0584423	0.0146362	4.04296	5.28e-05	15422	22
class.Actinobacteria.id.419	6	166138986	rs9459497	T	C	0.045606	0.011167	4.08251	4.46e-05	16182	23
class.Actinobacteria.id.419	2	135644978	rs2197579	C	T	0.0456855	0.0113753	4.07546	4.59e-05	16313	24
class.Actinobacteria.id.419	2	135722143	rs1592	A	C	0.046312	0.0112661	4.08502	4.41e-05	16313	24
class.Actinobacteria.id.419	6	164667024	rs9346998	A	G	-0.0764666	0.020648	-3.89763	9.71e-05	15399	21
class.Actinobacteria.id.419	2	228595171	rs7557175	G	C	0.0465573	0.0113597	4.0298	5.58e-05	16182	23
class.Actinobacteria.id.419	10	84774822	rs11196892	C	T	-0.0620657	0.0156043	-4.00028	6.33e-05	15532	23
class.Actinobacteria.id.419	9	2238153	rs7847178	C	G	-0.0452757	0.011652	-3.90412	9.46e-05	16182	23
class.Actinobacteria.id.419	17	72864768	rs560323	A	G	-0.0554652	0.0135566	-3.99106	6.58e-05	16312	24
class.Actinobacteria.id.419	2	135616621	rs1446523	G	A	0.0454896	0.0114037	4.07693	4.56e-05	16312	24
class.Actinobacteria.id.419	2	135284038	rs479980	A	C	-0.0468159	0.0116707	-4.08607	4.39e-05	15528	23
class.Actinobacteria.id.419	17	26194880	rs12602762	G	A	0.0611376	0.0156435	4.00225	6.27e-05	16313	24
class.Actinobacteria.id.419	13	51791180	rs4942971	C	A	0.050237	0.0131335	3.89235	9.93e-05	16309	24
class.Actinobacteria.id.419	1	109387721	rs34852905	A	G	0.0721646	0.0177527	4.09457	4.23e-05	16313	24
class.Actinobacteria.id.419	5	121502431	rs112262418	C	G	-0.078434	0.0194474	-3.98845	6.65e-05	15420	22
class.Actinobacteria.id.419	2	220380125	rs1872858	A	G	-0.0461494	0.0114522	-4.0377	5.4e-05	16310	24
class.Actinobacteria.id.419	5	178296074	rs10479515	C	T	-0.0461542	0.0113829	-4.07636	4.57e-05	16313	24
class.Actinobacteria.id.419	21	31894462	rs111449808	G	C	0.179241	0.0454124	3.97192	7.13e-05	4720	6
class.Actinobacteria.id.419	16	6570050	rs4786878	C	G	-0.0449786	0.0111576	-4.02759	5.64e-05	16182	23
class.Actinobacteria.id.419	2	135643298	rs2053727	C	T	0.0455485	0.0113773	4.06419	4.82e-05	16313	24
class.Actinobacteria.id.419	1	70978673	rs55734633	G	T	0.0923269	0.0228833	3.90871	9.28e-05	13942	18
class.Actinobacteria.id.419	16	75838596	rs3096362	T	C	-0.0531327	0.0131402	-4.04089	5.32e-05	15532	23
class.Actinobacteria.id.419	5	477719	rs13356700	A	G	0.0446851	0.0111331	4.00172	6.29e-05	16182	23
class.Actinobacteria.id.419	1	109387672	rs34666309	C	A	0.0718175	0.0177538	4.0702	4.7e-05	16313	24
class.Actinobacteria.id.419	2	135616346	rs6430549	A	G	0.0453802	0.0114039	4.06915	4.72e-05	16312	24
class.Actinobacteria.id.419	10	86028605	rs753794	G	C	0.0449526	0.0113439	3.937	8.25e-05	16313	24
class.Actinobacteria.id.419	2	189809243	rs115916661	G	A	-0.0933503	0.0224853	-3.9649	7.34e-05	16033	23
class.Actinobacteria.id.419	2	177334980	rs56164321	G	A	-0.079008	0.0193974	-3.96749	7.26e-05	15292	21
class.Actinobacteria.id.419	1	83946693	rs6679947	G	A	0.0569045	0.014435	3.91178	9.16e-05	16312	24
class.Actinobacteria.id.419	2	135612448	rs4954191	C	G	0.0450077	0.011401	4.04841	5.16e-05	16312	24
class.Actinobacteria.id.419	5	147116733	rs12656141	G	A	-0.0494511	0.0126198	-3.90307	9.5e-05	16311	24
class.Actinobacteria.id.419	8	120999688	rs118040632	C	T	0.103307	0.0251564	4.04941	5.13e-05	14002	20
class.Actinobacteria.id.419	6	4662119	rs11965844	A	G	0.0586775	0.0143428	4.02915	5.6e-05	15531	23
class.Actinobacteria.id.419	10	84790763	rs75236312	G	A	-0.0619255	0.0156978	-4.00369	6.24e-05	15423	22
class.Actinobacteria.id.419	11	132711842	rs80248381	G	A	-0.100814	0.0268565	-3.90645	9.37e-05	12348	16
class.Actinobacteria.id.419	20	16944189	rs6080513	G	T	0.0567923	0.0142778	4.02999	5.58e-05	15342	21
class.Actinobacteria.id.419	13	82569551	rs1343802	G	C	-0.0445264	0.0113488	-3.89617	9.77e-05	16313	24
class.Actinobacteria.id.419	6	130397238	rs9321207	G	A	0.0437727	0.0112633	3.9036	9.48e-05	16313	24
class.Actinobacteria.id.419	3	143523855	rs11919889	A	G	0.0574378	0.0146411	3.92939	8.52e-05	16311	24
class.Actinobacteria.id.419	16	7148129	rs7194315	T	C	-0.0450058	0.0115263	-3.90846	9.29e-05	16313	24
class.Actinobacteria.id.419	16	6569471	rs8047527	G	T	0.0586347	0.014426	4.10739	4e-05	16182	23
class.Actinobacteria.id.419	2	136909137	rs11694215	C	T	0.0636486	0.0164261	3.95654	7.6e-05	16312	24
class.Actinobacteria.id.419	10	84970780	rs61858027	C	T	-0.0622793	0.0155481	-4.05514	5.01e-05	15529	23
class.Actinobacteria.id.419	2	136408291	rs4954278	C	T	0.0768789	0.0190572	4.01508	5.94e-05	16313	24
class.Actinobacteria.id.419	13	82525585	rs2184819	C	G	-0.0444921	0.0113383	-3.91218	9.15e-05	16311	24
class.Actinobacteria.id.419	2	137021263	rs13034241	A	G	0.0479732	0.0116221	4.05586	5e-05	16313	24
class.Actinobacteria.id.419	5	438809	rs72717425	C	T	0.045542	0.0113807	3.96128	7.46e-05	16311	24
class.Actinobacteria.id.419	5	411047	rs2672744	C	T	0.0475884	0.0118487	3.92516	8.67e-05	16312	24
class.Actinobacteria.id.419	6	225044	rs727056	C	T	0.0474882	0.0117248	4.00812	6.12e-05	16313	24
class.Actinobacteria.id.419	21	32949556	rs2833451	T	C	-0.0509787	0.0128233	-3.98627	6.71e-05	16313	24
class.Actinobacteria.id.419	5	485259	rs55989315	G	T	0.052375	0.012746	4.07819	4.54e-05	16073	22
class.Actinobacteria.id.419	21	16855571	rs2823298	C	G	0.0508189	0.0131571	3.89827	9.69e-05	16312	24
class.Actinobacteria.id.419	5	104282859	rs67818868	C	A	0.0609368	0.0153217	3.89953	9.64e-05	15531	23
class.Actinobacteria.id.419	16	81790414	rs35172672	G	T	0.0444772	0.0113632	3.90651	9.36e-05	16182	23
class.Actinobacteria.id.419	8	121000321	rs117844629	C	T	0.103301	0.025103	4.04383	5.26e-05	14002	20
class.Actinobacteria.id.419	2	135610154	rs2053726	A	G	0.0451899	0.0114028	4.05653	4.98e-05	16312	24
class.Actinobacteria.id.419	3	143523935	rs11919894	A	G	0.0573719	0.0146395	3.92402	8.71e-05	16311	24
class.Actinobacteria.id.419	14	95198102	rs74244774	G	C	-0.0710566	0.0187071	-3.91111	9.19e-05	16311	24
class.Actinobacteria.id.419	10	84804719	rs7911146	A	T	-0.0619044	0.0156051	-3.99594	6.44e-05	15532	23
class.Actinobacteria.id.419	2	137052317	rs6706934	A	T	-0.0510987	0.0115081	-4.07192	4.66e-05	16182	23
class.Actinobacteria.id.419	1	109385463	rs12075148	A	C	0.0708809	0.0176849	4.03482	5.46e-05	16313	24
class.Actinobacteria.id.419	18	1784672	rs72865528	A	G	0.0509393	0.0125917	4.03945	5.36e-05	16182	23
class.Actinobacteria.id.419	2	169599712	rs12474792	G	A	-0.043358	0.0111563	-3.90751	9.33e-05	16309	24
class.Actinobacteria.id.419	14	60950739	rs17097488	A	T	-0.116397	0.0288358	-4.10149	4.1e-05	10946	12
class.Actinobacteria.id.419	8	120970397	rs77852353	C	T	0.0978482	0.0237195	4.02025	5.81e-05	14614	22
class.Actinobacteria.id.419	6	166130811	rs7754191	C	G	-0.0449973	0.0111321	-4.0407	5.33e-05	16311	24
class.Actinobacteria.id.419	2	135604967	rs1992764	C	T	0.0448691	0.0114076	3.98103	6.86e-05	16312	24
class.Actinobacteria.id.419	1	232251730	rs12129814	C	A	-0.0446744	0.0113035	-3.94723	7.91e-05	16312	24
class.Actinobacteria.id.419	1	207018394	rs7532642	C	T	0.0516447	0.0131026	3.9517	7.76e-05	16311	24
class.Actinobacteria.id.419	1	109390984	rs6604131	A	G	0.0699927	0.0175982	4.00641	6.16e-05	16312	24
class.Actinobacteria.id.419	2	136441410	rs72970222	A	G	0.0770713	0.0190172	4.00079	6.31e-05	16313	24
class.Actinobacteria.id.419	5	18026124	rs11954613	T	C	-0.0687673	0.0172914	-3.92952	8.51e-05	16313	24
class.Actinobacteria.id.419	1	192843391	rs1231762	T	C	0.0471287	0.0120463	3.95212	7.75e-05	16312	24
class.Actinobacteria.id.419	2	220360494	rs11693851	C	G	-0.0462901	0.0115259	-4.03242	5.52e-05	16313	24
class.Actinobacteria.id.419	10	84788497	rs10885619	T	C	-0.0615402	0.0156027	-3.98716	6.69e-05	15532	23
class.Actinobacteria.id.419	4	4047301	rs4605597	C	T	-0.193901	0.0488728	-3.94482	7.99e-05	3435	9
class.Actinobacteria.id.419	10	84773592	rs12220617	T	A	-0.0615503	0.0156008	-3.96794	7.25e-05	15532	23
class.Actinobacteria.id.419	6	166133975	rs4587147	T	C	-0.0456574	0.0111956	-4.07735	4.56e-05	16311	24
class.Actinobacteria.id.419	16	81790339	rs35128974	T	C	0.0443176	0.0113626	3.89223	9.93e-05	16182	23
class.Actinobacteria.id.419	2	135624008	rs3814358	A	C	0.0451158	0.0114009	4.04314	5.27e-05	16313	24
class.Actinobacteria.id.419	16	7156753	rs1382477	A	T	-0.0455035	0.0115475	-3.9437	8.02e-05	16310	24
class.Actinobacteria.id.419	2	136393157	rs10928541	G	A	0.0762513	0.0190342	3.99726	6.41e-05	16313	24
class.Actinobacteria.id.419	2	102254573	rs77085112	G	A	0.0548005	0.0138128	3.92082	8.82e-05	16312	24
class.Actinobacteria.id.419	8	106066627	rs285862	G	A	-0.0723951	0.0184236	-3.95871	7.54e-05	14919	21
class.Actinobacteria.id.419	11	46373311	rs7951870	T	C	0.0592436	0.0149835	3.91025	9.22e-05	16312	24
class.Actinobacteria.id.419	8	105268769	rs1868009	G	T	0.0837794	0.0213247	3.97132	7.15e-05	15028	22
class.Actinobacteria.id.419	11	71159764	rs28364617	G	T	0.0484596	0.0121923	4.0741	4.62e-05	16313	24
class.Actinobacteria.id.419	5	5871358	rs77994587	C	T	0.120449	0.0308303	4.02946	5.59e-05	8024	12
class.Actinobacteria.id.419	5	110153356	rs7717615	T	C	-0.0530109	0.013602	-3.90869	9.28e-05	16312	24
class.Actinobacteria.id.419	8	106036779	rs1521777	T	C	-0.0714036	0.0183979	-3.91792	8.93e-05	14918	21
class.Actinobacteria.id.419	11	71162785	rs11546509	G	A	0.0485797	0.0121801	4.07205	4.66e-05	16313	24
class.Actinobacteria.id.419	18	37994124	rs9967462	C	T	0.0441872	0.0111713	3.94501	7.98e-05	16313	24
class.Actinobacteria.id.419	9	2626916	rs28669967	C	G	-0.04805	0.0122424	-3.922	8.78e-05	16308	24
class.Actinobacteria.id.419	14	95196562	rs77663203	C	T	-0.0711479	0.0187011	-3.90076	9.59e-05	16311	24
class.Actinobacteria.id.419	2	102254461	rs79723029	C	T	0.0546742	0.0138093	3.91313	9.11e-05	16312	24
class.Actinobacteria.id.419	18	53952653	rs60869134	C	T	0.205827	0.0529894	3.93275	8.4e-05	3397	5
class.Actinobacteria.id.419	1	119832450	rs112738873	C	T	-0.0682083	0.0169114	-4.07202	4.66e-05	16182	23
class.Actinobacteria.id.419	10	86026202	rs6585852	T	C	0.0444288	0.0113438	3.89092	9.99e-05	16313	24
class.Actinobacteria.id.419	6	4672840	rs410814	T	C	0.0576094	0.0139036	4.00335	6.25e-05	16313	24
class.Actinobacteria.id.419	2	135778708	rs7593284	C	T	0.0690548	0.0176096	3.99387	6.5e-05	16312	24
class.Actinobacteria.id.419	15	92460694	rs4294800	G	A	0.0479914	0.0121015	3.97793	6.95e-05	16313	24
class.Actinobacteria.id.419	2	135812974	rs57194235	A	C	0.0791043	0.0196066	4.03035	5.57e-05	16190	23
class.Actinobacteria.id.419	2	136439805	rs4954281	G	T	0.076889	0.0190106	3.98497	6.75e-05	16313	24
class.Actinobacteria.id.419	9	87824034	rs7036798	G	A	0.15704	0.0387101	3.92909	8.53e-05	5694	10
class.Actinobacteria.id.419	1	220979937	rs1874114	T	A	0.0589833	0.0147586	3.92417	8.7e-05	16313	24
class.Actinobacteria.id.419	5	478364	rs72700690	T	G	0.0559571	0.0136847	4.00094	6.31e-05	16202	23
class.Actinobacteria.id.419	11	71164046	rs11606611	G	C	0.0484025	0.012172	4.04403	5.25e-05	16313	24
class.Actinobacteria.id.419	4	1519758	rs28465007	T	C	0.0449864	0.0114879	3.91257	9.13e-05	16312	24
class.Actinobacteria.id.419	12	85575028	rs2660459	A	G	-0.0435594	0.0111339	-3.89983	9.63e-05	16312	24
class.Actinobacteria.id.419	11	46370767	rs876701	A	G	0.0601298	0.0152633	3.90799	9.31e-05	16312	24
class.Actinobacteria.id.419	5	168203455	rs17733068	A	G	-0.0590812	0.0144747	-4.11847	3.81e-05	16313	24
class.Actinobacteria.id.419	2	219732461	rs57642653	C	T	-0.0572802	0.0146142	-4.04463	5.24e-05	16182	23
class.Actinobacteria.id.419	21	32953202	rs2833453	G	C	-0.0510287	0.0128503	-3.96651	7.29e-05	16310	24
class.Actinobacteria.id.419	2	219732142	rs6754599	C	G	-0.058239	0.0146394	-4.0567	4.98e-05	16309	24
class.Actinobacteria.id.419	4	1519838	rs28539813	C	T	0.0450131	0.0115009	3.91425	9.07e-05	16312	24
class.Actinobacteria.id.419	6	4672841	rs429805	G	A	0.0574975	0.0139046	3.99328	6.52e-05	16313	24
class.Actinobacteria.id.419	7	83591711	rs73180180	T	C	-0.106769	0.0270823	-3.92199	8.78e-05	11349	19
class.Actinobacteria.id.419	2	200288718	rs10497836	T	C	-0.048827	0.0123032	-3.94379	8.02e-05	16309	24
class.Actinobacteria.id.419	7	83615190	rs57671541	G	A	-0.102531	0.0260303	-3.92018	8.85e-05	12266	20
class.Actinobacteria.id.419	2	135291135	rs669759	T	C	-0.0458347	0.0117382	-4.05156	5.09e-05	15531	23
class.Actinobacteria.id.419	3	65693059	rs79577191	G	C	-0.0578078	0.0148481	-3.92711	8.6e-05	16198	23
class.Actinobacteria.id.419	15	92467019	rs6496868	G	A	0.0466151	0.011903	3.96923	7.21e-05	16313	24
class.Actinobacteria.id.419	2	102254623	rs76355910	C	T	0.0544717	0.0138105	3.89831	9.69e-05	16312	24
class.Actinobacteria.id.419	5	122631685	rs34909326	G	T	0.0542137	0.013651	3.94589	7.95e-05	16182	23
class.Actinobacteria.id.419	17	72897722	rs540489	G	T	-0.0524366	0.0132383	-3.90785	9.31e-05	16073	22
class.Actinobacteria.id.419	6	22008449	rs62404665	A	G	0.0462141	0.0116793	3.89583	9.79e-05	16312	24
class.Actinobacteria.id.419	5	18025732	rs73058015	G	A	-0.0677344	0.0172802	-3.89886	9.66e-05	16312	24
class.Actinobacteria.id.419	4	4047124	rs6823999	C	G	-0.19228	0.0488739	-3.91428	9.07e-05	3435	9
class.Actinobacteria.id.419	11	71163476	rs2002063	C	T	0.0483364	0.0121791	4.05127	5.09e-05	16313	24
class.Actinobacteria.id.419	8	109600620	rs72671172	T	C	0.164783	0.0402832	4.08479	4.41e-05	5783	8
class.Actinobacteria.id.419	10	84769905	rs61857936	A	G	-0.0611552	0.0156062	-3.93594	8.29e-05	15528	23
class.Actinobacteria.id.419	2	102254758	rs74612943	T	A	0.0545255	0.0138131	3.89995	9.62e-05	16312	24
class.Actinobacteria.id.419	5	111766501	rs255717	T	G	-0.0946663	0.0237317	-3.95053	7.8e-05	14376	20
class.Actinobacteria.id.419	5	111768807	rs255718	C	T	-0.179447	0.0467033	-3.90634	9.37e-05	4599	7
class.Actinobacteria.id.419	21	32965360	rs4817410	G	A	-0.051297	0.0128723	-3.95352	7.7e-05	16312	24
class.Actinobacteria.id.419	18	37993712	rs1433871	A	T	0.0484116	0.0122134	3.93063	8.47e-05	16313	24
class.Actinobacteria.id.419	1	226023875	rs10915884	C	T	-0.0547648	0.0139873	-3.91059	9.21e-05	16200	23
class.Actinobacteria.id.419	4	1499677	rs62286825	C	T	0.0440076	0.0111988	3.9235	8.73e-05	16182	23
class.Actinobacteria.id.419	11	71164471	rs12789751	A	G	0.0482128	0.0121812	4.04546	5.22e-05	16313	24
class.Actinobacteria.id.419	2	136438950	rs60650595	G	C	0.0764654	0.0190127	3.9631	7.4e-05	16313	24
class.Actinobacteria.id.419	7	83594123	rs41530448	G	C	-0.102073	0.0258691	-3.90783	9.31e-05	12266	20
class.Actinobacteria.id.419	2	135623517	rs7593370	C	T	0.0447575	0.0114016	4.00863	6.11e-05	16313	24
class.Actinobacteria.id.419	11	71161063	rs7928249	G	A	0.0483525	0.0122018	4.04357	5.26e-05	16312	24
class.Actinobacteria.id.419	14	23855478	rs396024	C	G	-0.0772972	0.019077	-4.06119	4.88e-05	14507	21
class.Actinobacteria.id.419	2	135420237	rs11688414	A	G	0.0454909	0.0114205	4.0127	6e-05	16312	24
class.Actinobacteria.id.419	20	16935421	rs17769586	T	C	0.0483919	0.0121279	4.00369	6.24e-05	15451	22
class.Actinobacteria.id.419	2	220376150	rs3755062	A	G	-0.0454447	0.0114518	-3.97877	6.93e-05	16313	24
class.Actinobacteria.id.419	12	92606651	rs790472	A	G	-0.046167	0.0117429	-3.89168	9.96e-05	16311	24
class.Actinobacteria.id.419	4	1499484	rs62286824	T	A	0.0438742	0.0111959	3.91313	9.11e-05	16182	23
class.Actinobacteria.id.419	2	189796272	rs16830840	G	A	-0.0897563	0.0212761	-3.92839	8.55e-05	16237	23
class.Actinobacteria.id.419	11	71183474	rs2282621	T	C	0.0480269	0.0121735	4.05155	5.09e-05	16313	24
class.Actinobacteria.id.419	21	31847241	rs117761464	G	A	0.175925	0.0453947	3.90104	9.58e-05	4720	6
class.Actinobacteria.id.419	18	37993684	rs4496232	A	G	0.0438278	0.0111715	3.91051	9.21e-05	16313	24
class.Actinobacteria.id.419	3	143522794	rs34283894	C	T	0.0569316	0.0147119	3.8977	9.71e-05	16311	24
class.Actinobacteria.id.419	2	220360683	rs4674406	C	T	-0.0463509	0.0116249	-3.98779	6.67e-05	16182	23
class.Actinobacteria.id.419	18	37992645	rs4799539	C	T	0.0437336	0.0111649	3.90628	9.37e-05	16313	24
class.Actinobacteria.id.419	20	62783286	rs489536	C	T	-0.13176	0.0329771	-3.89544	9.8e-05	8689	11
class.Actinobacteria.id.419	1	146767908	rs11239968	G	A	0.0450451	0.0111653	4.03025	5.57e-05	16313	24
class.Actinobacteria.id.419	2	137020231	rs10201458	A	G	0.0472538	0.0116195	3.98896	6.64e-05	16313	24
class.Actinobacteria.id.419	10	84795277	rs7080929	G	A	-0.0609186	0.015604	-3.93554	8.3e-05	15532	23
class.Actinobacteria.id.419	20	16930803	rs6075150	C	T	0.0483642	0.0121763	3.98061	6.87e-05	15451	22
class.Actinobacteria.id.419	18	37993008	rs4799538	A	G	0.0436999	0.0111651	3.90355	9.48e-05	16313	24
class.Actinobacteria.id.419	5	111101349	rs75480695	A	G	-0.134274	0.0349939	-3.89171	9.95e-05	7022	14
class.Actinobacteria.id.419	11	71161656	rs12793530	A	G	0.0480519	0.0121932	4.02446	5.71e-05	16313	24
class.Actinobacteria.id.419	10	84697148	rs61858816	G	A	-0.0609638	0.015705	-3.92794	8.57e-05	15423	22
class.Actinobacteria.id.419	2	137042930	rs10175471	G	C	0.0598059	0.0152105	3.94471	7.99e-05	16182	23
class.Actinobacteria.id.419	5	178299188	rs10040956	A	G	-0.045243	0.0113775	-4.00113	6.3e-05	16313	24
class.Actinobacteria.id.419	12	107205753	rs3782709	A	G	0.0451485	0.0115725	3.90251	9.52e-05	16312	24
class.Actinobacteria.id.419	11	71164121	rs11606631	A	C	0.0480261	0.0121818	4.02561	5.68e-05	16313	24
class.Actinobacteria.id.419	2	220353440	rs62191888	G	T	-0.0468103	0.0117362	-3.98103	6.86e-05	16312	24
class.Actinobacteria.id.419	2	219733973	rs12053317	T	C	-0.0575041	0.0143562	-4.07376	4.63e-05	16313	24
class.Actinobacteria.id.419	2	169528887	rs9287898	G	A	-0.049419	0.0125733	-3.94904	7.85e-05	16182	23
class.Actinobacteria.id.419	12	118520399	rs117012134	C	A	-0.0800637	0.0214665	-3.91147	9.17e-05	15292	21
class.Actinobacteria.id.419	8	120967184	rs142487561	C	T	0.0943415	0.0233862	3.94567	7.96e-05	14615	22
class.Actinobacteria.id.419	5	178299850	rs6885597	T	C	-0.0453245	0.0113784	-4.00452	6.21e-05	16313	24
class.Actinobacteria.id.419	6	166139083	rs9457112	G	T	0.0445775	0.0111738	3.98646	6.71e-05	16182	23
class.Actinobacteria.id.419	11	71164047	rs11606612	A	C	0.0478869	0.0121721	4.00032	6.33e-05	16313	24
class.Actinobacteria.id.419	11	71146577	rs909217	A	G	0.0472645	0.0120613	4.00916	6.09e-05	16312	24
class.Actinobacteria.id.419	4	40436704	rs11729899	G	A	-0.0425606	0.0111292	-3.89982	9.63e-05	16309	24
class.Actinobacteria.id.419	5	178301765	rs11743869	G	A	-0.0451841	0.0113791	-3.99359	6.51e-05	16313	24
class.Actinobacteria.id.419	6	22033010	rs9350410	A	G	0.0461612	0.0116745	3.94201	8.08e-05	16313	24
class.Actinobacteria.id.419	2	220350587	rs1397429	T	C	-0.0462024	0.0116303	-3.97763	6.96e-05	16312	24
class.Actinobacteria.id.419	4	172837476	rs10032268	C	T	0.0439887	0.0111829	3.93782	8.22e-05	16309	24
class.Actinobacteria.id.419	1	109384930	rs34272714	G	C	0.0703534	0.0177854	3.96034	7.48e-05	16313	24
class.Actinobacteria.id.419	1	114665586	rs6683573	G	A	-0.0429399	0.0113255	-3.89106	9.98e-05	16313	24
class.Actinobacteria.id.419	10	84765781	rs11196821	A	G	-0.0604168	0.015608	-3.90094	9.58e-05	15528	23
class.Actinobacteria.id.419	6	4662639	rs62386275	A	G	0.0572071	0.0143067	3.93977	8.16e-05	15532	23
class.Actinobacteria.id.419	2	207823716	rs10195430	C	T	-0.0474741	0.0121355	-3.95816	7.55e-05	16311	24
class.Actinobacteria.id.419	1	119832255	rs113000492	T	A	-0.067591	0.0169457	-4.01655	5.91e-05	16182	23
class.Actinobacteria.id.419	20	49785603	rs73137539	A	G	-0.0573961	0.0142968	-3.94765	7.89e-05	15452	22
class.Actinobacteria.id.419	2	220350452	rs1810144	T	C	-0.0464725	0.0117093	-3.96786	7.25e-05	16312	24
class.Actinobacteria.id.419	5	168196959	rs6877545	A	G	-0.0792088	0.0198211	-4.03295	5.51e-05	16313	24
class.Actinobacteria.id.419	5	436981	rs35342079	A	G	0.0460127	0.0114208	3.92492	8.68e-05	16182	23
class.Actinobacteria.id.419	10	84807478	rs4440971	C	G	-0.0607056	0.0156043	-3.91332	9.1e-05	15532	23
class.Actinobacteria.id.419	1	61953693	rs4915747	A	G	0.0540737	0.0138381	3.98175	6.84e-05	16309	24
class.Actinobacteria.id.419	2	220367706	rs1806933	C	T	-0.0452926	0.0115233	-3.94357	8.03e-05	16312	24
class.Actinobacteria.id.419	5	494861	rs60072495	C	T	0.0536164	0.0131906	3.94955	7.83e-05	16073	22
class.Actinobacteria.id.419	5	178300030	rs6870709	C	T	-0.045113	0.0113772	-3.98965	6.62e-05	16313	24
class.Actinobacteria.id.419	6	166133690	rs28455942	A	G	-0.044119	0.0111313	-3.9623	7.42e-05	16311	24
class.Actinobacteria.id.419	12	92542115	rs709224	A	G	-0.048376	0.0122887	-3.92067	8.83e-05	16312	24
class.Actinobacteria.id.419	2	208086714	rs2111598	A	G	0.0708641	0.0190235	3.9502	7.81e-05	15809	23
class.Actinobacteria.id.419	2	219731017	rs4672903	T	C	-0.0584795	0.0146932	-4.05476	5.02e-05	16182	23
class.Actinobacteria.id.419	5	169747302	rs79106992	C	T	-0.0682747	0.01752	-3.9006	9.6e-05	15292	21
class.Actinobacteria.id.419	8	109607677	rs141848268	A	G	0.158307	0.040292	3.9464	7.93e-05	5783	8
class.Actinobacteria.id.419	2	136068890	rs7572152	C	G	0.069277	0.0181097	4.01495	5.95e-05	16190	23
class.Actinobacteria.id.419	2	137022986	rs34935692	T	A	0.0467183	0.0116223	3.95146	7.77e-05	16313	24
class.Actinobacteria.id.419	10	84970304	rs12765946	G	A	-0.0610446	0.0155555	-3.98157	6.85e-05	15531	23
class.Actinobacteria.id.419	11	71182185	rs12278461	T	C	0.0473874	0.0121742	3.99838	6.38e-05	16313	24
class.Actinobacteria.id.419	5	488862	rs6869782	C	T	0.0506272	0.0126472	3.97297	7.1e-05	16073	22
class.Actinobacteria.id.419	11	71159429	rs4944946	A	G	0.0475622	0.0122323	3.98739	6.68e-05	16204	23
class.Actinobacteria.id.419	1	83972977	rs6677148	G	C	0.0579927	0.0145583	3.89114	9.98e-05	16311	24
class.Actinobacteria.id.419	6	4670710	rs9502219	C	T	0.0567944	0.0139226	3.92362	8.72e-05	16313	24
class.Actinobacteria.id.419	16	6046935	rs12709148	G	A	0.0474886	0.0119832	3.9758	7.01e-05	16313	24
class.Actinobacteria.id.419	20	16913517	rs73086067	G	A	0.0571521	0.014257	3.99848	6.38e-05	15450	22
class.Actinobacteria.id.419	9	83184861	rs7469166	G	T	0.0484286	0.0121817	3.95841	7.55e-05	16310	24
class.Actinobacteria.id.419	2	135406395	rs13424016	G	A	0.0447478	0.011421	3.95119	7.78e-05	16312	24
class.Actinobacteria.id.419	5	168196765	rs6877341	C	T	-0.0788131	0.0198331	-4.00922	6.09e-05	16313	24
class.Actinobacteria.id.419	2	135603959	rs10928519	C	T	0.0440105	0.0114029	3.94881	7.85e-05	16312	24
class.Actinobacteria.id.419	22	19841501	rs35169076	T	C	0.0644107	0.0163913	3.97006	7.19e-05	15531	23
class.Actinobacteria.id.419	8	128261604	rs62531116	G	A	-0.059606	0.0153094	-3.92242	8.77e-05	16308	24
class.Actinobacteria.id.419	2	135809572	rs73959247	T	G	0.077195	0.0195995	3.9321	8.42e-05	16190	23
class.Actinobacteria.id.419	2	135284307	rs606101	G	A	-0.0453176	0.0116819	-3.957	7.59e-05	15528	23
class.Actinobacteria.id.419	5	178303311	rs11955586	G	A	-0.0446952	0.0113791	-3.94867	7.86e-05	16312	24
class.Actinobacteria.id.419	5	5859880	rs76114753	G	A	0.120156	0.0312116	3.9379	8.22e-05	8024	12
class.Actinobacteria.id.419	2	207824548	rs1453168	A	G	-0.0471238	0.0120788	-3.92977	8.5e-05	16311	24
class.Actinobacteria.id.419	3	195936789	rs4916508	A	G	0.0435926	0.011164	3.9279	8.57e-05	16310	24
class.Actinobacteria.id.419	2	135353183	rs13410301	T	C	0.0448562	0.0113181	3.94057	8.13e-05	16311	24
class.Actinobacteria.id.419	4	3824252	rs28419502	A	T	0.0448477	0.0113078	3.93224	8.42e-05	16204	23
class.Actinobacteria.id.419	2	135603690	rs1942051	A	G	0.0439214	0.0114029	3.94304	8.05e-05	16312	24
class.Actinobacteria.id.419	7	4227904	rs7786536	G	A	0.0467093	0.0120992	3.9048	9.43e-05	16182	23
class.Actinobacteria.id.419	5	5860802	rs16876448	A	G	0.1198	0.0312229	3.93169	8.44e-05	8024	12
class.Actinobacteria.id.419	20	49793808	rs2426265	A	G	-0.0568161	0.0142991	-3.90774	9.32e-05	15452	22
class.Actinobacteria.id.419	13	34380647	rs9598129	T	C	0.0682225	0.0169773	3.89638	9.76e-05	15292	21
class.Actinobacteria.id.419	6	166112837	rs9348037	T	C	-0.0437663	0.0111506	-3.92499	8.67e-05	16312	24
class.Actinobacteria.id.419	6	4669972	rs62384764	C	T	0.0565181	0.0139262	3.90398	9.46e-05	16313	24
class.Actinobacteria.id.419	2	135823042	rs57855091	C	G	0.0779424	0.0196394	3.93396	8.36e-05	16190	23
class.Actinobacteria.id.419	2	137707025	rs515093	G	A	0.0473007	0.012186	3.9035	9.48e-05	16313	24
class.Actinobacteria.id.419	20	49785491	rs73137536	T	G	-0.0569845	0.0142954	-3.92431	8.7e-05	15452	22
class.Actinobacteria.id.419	4	3824221	rs28590539	C	T	0.0445983	0.0113127	3.90511	9.42e-05	16204	23
class.Actinobacteria.id.419	5	496484	rs55996436	A	G	0.0528474	0.0131314	3.91768	8.94e-05	16199	23
class.Actinobacteria.id.419	5	500493	rs72702725	C	T	0.0522937	0.0131157	3.90424	9.45e-05	16073	22
class.Actinobacteria.id.419	2	135861310	rs11896476	G	A	0.0776297	0.0196516	3.90833	9.29e-05	16190	23
class.Actinobacteria.id.419	8	128253752	rs11775667	G	A	-0.0562235	0.0145091	-3.90855	9.29e-05	15528	23
class.Actinobacteria.id.419	2	135667131	rs766271	C	T	0.0445583	0.011266	3.92493	8.68e-05	16313	24
class.Actinobacteria.id.419	5	5859558	rs78713601	C	T	0.119687	0.0312121	3.91827	8.92e-05	8024	12
class.Actinobacteria.id.419	6	4684007	rs9502222	C	T	0.055249	0.0137849	3.89389	9.86e-05	16313	24
class.Actinobacteria.id.419	2	135609746	rs10432371	G	A	0.0437756	0.0113956	3.92202	8.78e-05	16312	24
class.Actinobacteria.id.419	3	195936702	rs4916506	T	C	0.0435854	0.0111649	3.89895	9.66e-05	16310	24
class.Actinobacteria.id.419	1	109387676	rs34869957	G	A	0.0700704	0.0178548	3.92237	8.77e-05	16313	24
class.Actinobacteria.id.419	2	136915698	rs12691875	C	A	-0.0451231	0.0114716	-3.94983	7.82e-05	16182	23
class.Actinobacteria.id.419	2	137024329	rs12691879	T	C	0.0462503	0.0116209	3.90883	9.27e-05	16313	24
class.Actinobacteria.id.419	2	136906692	rs2102895	G	A	-0.0449198	0.0114703	-3.94527	7.97e-05	16182	23
class.Actinobacteria.id.419	2	136031551	rs73960635	C	T	0.0778539	0.0201752	3.89236	9.93e-05	16190	23
class.Actinobacteria.id.419	5	115361188	rs1428089	G	A	-0.0447035	0.0111646	-3.98049	6.88e-05	16313	24
class.Actinobacteria.id.419	5	168196357	rs67107739	A	T	-0.0781415	0.0198366	-3.97289	7.1e-05	16313	24
class.Actinobacteria.id.419	10	24438177	rs12761800	C	T	0.0882444	0.0227233	3.89587	9.78e-05	14376	20
class.Actinobacteria.id.419	2	135854901	rs74578477	T	C	0.0770542	0.019678	3.89392	9.86e-05	16190	23
class.Actinobacteria.id.419	6	166117120	rs9457111	T	C	-0.0435991	0.0111489	-3.90953	9.25e-05	16311	24
class.Actinobacteria.id.419	2	136069577	rs57441948	C	T	0.0682775	0.01811	3.96324	7.39e-05	16190	23
class.Actinobacteria.id.419	18	1783977	rs72865524	G	A	0.0492628	0.0126013	3.90041	9.6e-05	16182	23
class.Actinobacteria.id.419	2	135285279	rs512375	T	G	-0.0451446	0.0114246	-3.93142	8.44e-05	16311	24
class.Actinobacteria.id.419	9	83191160	rs66738855	T	C	0.047424	0.0120965	3.91423	9.07e-05	16311	24
class.Actinobacteria.id.419	1	146787380	rs10793675	T	A	0.0452914	0.0113016	3.99558	6.45e-05	16313	24
class.Actinobacteria.id.419	11	71154204	rs11606033	G	A	0.0464272	0.0120656	3.93975	8.16e-05	16313	24
class.Actinobacteria.id.419	20	16938784	rs6080506	T	C	0.0472134	0.0121376	3.90299	9.5e-05	15451	22
class.Actinobacteria.id.419	20	49783085	rs56219163	G	A	-0.0567543	0.0142969	-3.9076	9.32e-05	15452	22
class.Actinobacteria.id.419	5	18046818	rs62349633	G	A	0.0453347	0.0115622	3.89803	9.7e-05	16310	24
class.Actinobacteria.id.419	9	83185217	rs12350065	T	G	0.0466704	0.0120008	3.89083	9.99e-05	16310	24
class.Actinobacteria.id.419	5	115364656	rs2560683	G	A	-0.0445504	0.0111703	-3.9508	7.79e-05	16313	24
class.Actinobacteria.id.419	20	49783008	rs56170462	A	G	-0.0566196	0.014301	-3.90197	9.54e-05	15452	22
class.Actinobacteria.id.419	11	133530847	rs6590724	C	T	0.0719477	0.0198164	3.92523	8.66e-05	16313	24
class.Actinobacteria.id.419	10	126855732	rs11245529	C	T	-0.0499777	0.0126526	-3.90535	9.41e-05	16182	23
class.Actinobacteria.id.419	9	83186260	rs4877182	T	A	0.0477204	0.012178	3.90356	9.48e-05	16310	24
class.Actinobacteria.id.419	1	61952574	rs4915746	G	A	0.052494	0.013554	3.92757	8.58e-05	16313	24
class.Actinobacteria.id.419	2	219743874	rs3806557	G	A	-0.0535786	0.0134267	-4.01533	5.94e-05	16313	24
class.Actinobacteria.id.419	1	61952168	rs6676020	G	C	0.0522316	0.013556	3.91029	9.22e-05	16313	24
class.Actinobacteria.id.419	5	178315753	rs1046726	T	C	-0.0441008	0.0113749	-3.89656	9.76e-05	16313	24
class.Actinobacteria.id.419	1	119828591	rs17186108	T	G	-0.0662513	0.0171595	-3.95076	7.79e-05	16313	24
class.Actinobacteria.id.419	2	135736138	rs10928525	C	G	0.0615747	0.0154284	3.9466	7.93e-05	16204	23
class.Actinobacteria.id.419	5	115362148	rs1508886	A	G	-0.0445483	0.0111676	-3.9553	7.64e-05	16312	24
class.Actinobacteria.id.419	2	189765949	rs6739315	T	A	0.0433556	0.0110741	3.9128	9.12e-05	16312	24
class.Actinobacteria.id.419	1	146783259	rs7550694	A	G	0.0450174	0.0113012	3.97013	7.18e-05	16313	24
class.Actinobacteria.id.419	20	16920807	rs13044345	T	C	0.0481176	0.0121398	3.9684	7.24e-05	15451	22
class.Actinobacteria.id.419	2	135345568	rs842359	G	C	0.0443896	0.0114366	3.89381	9.87e-05	16309	24
class.Actinobacteria.id.419	20	16920694	rs13043102	G	A	0.048222	0.012139	3.97459	7.05e-05	15452	22
class.Actinobacteria.id.419	2	212717215	rs1439253	G	A	0.0438311	0.0112383	3.89117	9.98e-05	16311	24
class.Actinobacteria.id.419	1	101851900	rs111913047	A	G	-0.175792	0.0431163	-4.08428	4.42e-05	5297	8
class.Actinobacteria.id.419	2	136105193	rs6707350	C	T	0.0675942	0.0180596	3.92365	8.72e-05	16190	23
class.Actinobacteria.id.419	5	5848514	rs4627961	A	C	0.118177	0.0309968	3.90753	9.32e-05	8024	12
class.Actinobacteria.id.419	2	136000500	rs58183133	C	T	0.0661341	0.0180431	3.90029	9.61e-05	16313	24
class.Actinobacteria.id.419	19	49552554	rs8102901	C	A	0.0473938	0.0121753	3.91857	8.91e-05	16073	22
class.Actinobacteria.id.419	1	146776961	rs10900339	A	G	0.0447493	0.0113006	3.94711	7.91e-05	16313	24
class.Actinobacteria.id.419	5	168197644	rs73308245	A	G	-0.0763586	0.0197743	-3.90662	9.36e-05	16313	24
class.Actinobacteria.id.419	2	136110835	rs4954245	C	A	0.0672401	0.0181247	3.89163	9.96e-05	16190	23
class.Actinobacteria.id.419	14	23855320	rs382872	G	A	-0.0742752	0.0190832	-3.90414	9.46e-05	14507	21
class.Actinobacteria.id.419	7	68127350	rs73138558	C	T	0.114603	0.0302493	3.91974	8.86e-05	9980	15
class.Actinobacteria.id.419	2	189800385	rs17241561	G	T	-0.0496349	0.0124921	-3.9472	7.91e-05	16313	24
class.Actinobacteria.id.419	14	23851400	rs453361	C	T	-0.0715507	0.0181453	-3.89814	9.69e-05	15531	23
class.Actinobacteria.id.419	1	101852087	rs12028111	A	G	-0.168185	0.0431223	-3.91035	9.22e-05	5297	8
class.Alphaproteobacteria.id.2379	3	13726736	rs9813022	G	A	-0.0751277	0.0153867	-4.8814	1.05e-06	9593	23
class.Alphaproteobacteria.id.2379	2	169033340	rs76784716	G	A	0.133271	0.0267738	5.02284	5.09e-07	9593	23
class.Alphaproteobacteria.id.2379	9	95517807	rs140912403	T	C	-0.160677	0.0317708	-4.98477	6.2e-07	8520	19
class.Alphaproteobacteria.id.2379	2	169071190	rs77497586	G	T	0.132413	0.0267662	5.00358	5.63e-07	9588	23
class.Alphaproteobacteria.id.2379	2	169035555	rs75071199	C	A	0.130542	0.0267682	4.93768	7.91e-07	9593	23
class.Alphaproteobacteria.id.2379	2	169032847	rs55661963	A	C	0.130429	0.0267643	4.90537	9.33e-07	9592	23
class.Alphaproteobacteria.id.2379	2	75630344	rs34569731	G	A	0.0705145	0.0157564	4.48245	7.38e-06	9115	22
class.Alphaproteobacteria.id.2379	1	14238305	rs10803434	T	A	-0.0692742	0.0148866	-4.63587	3.55e-06	9115	22
class.Alphaproteobacteria.id.2379	1	14235500	rs10803433	G	T	-0.0691545	0.0148952	-4.63309	3.6e-06	9115	22
class.Alphaproteobacteria.id.2379	1	14237033	.	A	C	-0.068613	0.0149074	-4.59356	4.36e-06	9115	22
class.Alphaproteobacteria.id.2379	1	14239278	rs12740709	C	A	-0.0678699	0.014901	-4.54788	5.42e-06	9115	22
class.Alphaproteobacteria.id.2379	3	84471266	rs55876211	T	C	-0.080811	0.0184159	-4.47795	7.54e-06	9589	23
class.Alphaproteobacteria.id.2379	12	89471235	rs7960664	A	G	0.0969489	0.0215149	4.44369	8.84e-06	9596	23
class.Alphaproteobacteria.id.2379	8	127659134	rs58955578	C	T	0.13131	0.0305061	4.36475	1.27e-05	8173	18
class.Alphaproteobacteria.id.2379	8	4481970	rs17070864	A	C	-0.0743147	0.0174292	-4.30633	1.66e-05	9596	23
class.Alphaproteobacteria.id.2379	3	59982336	rs17061716	C	G	0.0927341	0.0207569	4.43209	9.33e-06	9465	22
class.Alphaproteobacteria.id.2379	19	28641647	rs12977163	C	G	0.0690234	0.0153829	4.48942	7.14e-06	9115	22
class.Alphaproteobacteria.id.2379	2	187263425	rs6746957	G	A	-0.171371	0.0364684	-4.34114	1.42e-05	5587	14
class.Alphaproteobacteria.id.2379	3	84482783	rs56752332	G	T	-0.0788131	0.018405	-4.36591	1.27e-05	9588	23
class.Alphaproteobacteria.id.2379	2	187081290	rs3112300	C	T	-0.108376	0.0225649	-4.38806	1.14e-05	9596	23
class.Alphaproteobacteria.id.2379	3	84462660	rs2086613	G	A	-0.0792085	0.0184083	-4.37864	1.19e-05	9589	23
class.Alphaproteobacteria.id.2379	2	187259267	rs72895438	T	G	-0.169975	0.0365193	-4.31175	1.62e-05	5587	14
class.Alphaproteobacteria.id.2379	2	187243481	rs10931241	T	A	-0.170395	0.0365141	-4.31083	1.63e-05	5587	14
class.Alphaproteobacteria.id.2379	2	187248928	rs16827800	C	T	-0.170174	0.0365145	-4.30464	1.67e-05	5587	14
class.Alphaproteobacteria.id.2379	3	59981849	rs58024458	A	G	0.090843	0.0206721	4.36308	1.28e-05	9465	22
class.Alphaproteobacteria.id.2379	2	187081711	rs3112306	C	A	-0.108016	0.0225645	-4.37121	1.24e-05	9596	23
class.Alphaproteobacteria.id.2379	2	187092983	rs3107424	C	T	-0.108078	0.0225569	-4.36451	1.27e-05	9596	23
class.Alphaproteobacteria.id.2379	2	187093090	rs3107423	C	G	-0.108078	0.0225569	-4.36451	1.27e-05	9596	23
class.Alphaproteobacteria.id.2379	2	187093154	rs2887818	T	A	-0.108078	0.0225569	-4.36451	1.27e-05	9596	23
class.Alphaproteobacteria.id.2379	2	187348984	rs1376781	G	C	-0.165435	0.0364745	-4.28938	1.79e-05	5587	14
class.Alphaproteobacteria.id.2379	3	84464034	rs62255732	C	T	-0.0787418	0.0184095	-4.35367	1.34e-05	9589	23
class.Alphaproteobacteria.id.2379	2	187253239	rs72895425	C	T	-0.167043	0.036437	-4.28032	1.87e-05	5587	14
class.Alphaproteobacteria.id.2379	2	187254576	rs1597244	G	A	-0.167043	0.036437	-4.28032	1.87e-05	5587	14
class.Alphaproteobacteria.id.2379	1	68105453	rs344924	A	G	-0.153256	0.0367231	-4.37639	1.21e-05	5349	15
class.Alphaproteobacteria.id.2379	3	59981976	rs17061708	A	G	0.0902723	0.0206727	4.33522	1.46e-05	9465	22
class.Alphaproteobacteria.id.2379	2	187095346	rs3112307	G	A	-0.10759	0.0225556	-4.34842	1.37e-05	9596	23
class.Alphaproteobacteria.id.2379	2	187094400	rs3112304	A	G	-0.107579	0.0225582	-4.34788	1.37e-05	9596	23
class.Alphaproteobacteria.id.2379	4	138499110	rs62330532	G	C	-0.0684226	0.0155885	-4.34888	1.37e-05	9595	23
class.Alphaproteobacteria.id.2379	3	84461043	rs4266206	G	A	-0.0784548	0.0184076	-4.3365	1.45e-05	9589	23
class.Alphaproteobacteria.id.2379	2	225633812	rs3754624	T	C	0.0829015	0.0187871	4.34158	1.41e-05	9591	23
class.Alphaproteobacteria.id.2379	2	187275311	rs59228985	T	C	-0.167637	0.0364505	-4.27133	1.94e-05	5587	14
class.Alphaproteobacteria.id.2379	2	187258204	rs72895434	G	A	-0.166571	0.0364383	-4.27135	1.94e-05	5587	14
class.Alphaproteobacteria.id.2379	3	84480665	rs12632655	G	A	-0.0774596	0.0184022	-4.28806	1.8e-05	9589	23
class.Alphaproteobacteria.id.2379	2	187270966	rs72895447	C	T	-0.166817	0.0364471	-4.24896	2.15e-05	5587	14
class.Alphaproteobacteria.id.2379	2	187240797	rs16827790	G	A	-0.165801	0.0364295	-4.24352	2.2e-05	5587	14
class.Alphaproteobacteria.id.2379	17	72007436	rs78164361	T	G	0.232827	0.0539875	4.33527	1.46e-05	3278	6
class.Alphaproteobacteria.id.2379	3	84479070	rs11127841	G	A	-0.0772517	0.0184008	-4.27525	1.91e-05	9589	23
class.Alphaproteobacteria.id.2379	2	187089301	rs3107415	C	T	-0.106664	0.0225574	-4.30453	1.67e-05	9596	23
class.Alphaproteobacteria.id.2379	8	35536327	rs117738444	T	C	0.188169	0.04782	4.01595	5.92e-05	3393	9
class.Alphaproteobacteria.id.2379	3	139629108	rs10049439	G	C	0.062531	0.0145479	4.30921	1.64e-05	9579	23
class.Alphaproteobacteria.id.2379	10	113497648	rs7098347	A	G	0.0648426	0.0149333	4.38422	1.16e-05	9596	23
class.Alphaproteobacteria.id.2379	2	187093256	rs2887817	T	C	-0.10563	0.0224599	-4.30046	1.7e-05	9595	23
class.Alphaproteobacteria.id.2379	10	113419797	rs11591293	T	G	0.0656273	0.0149984	4.40133	1.08e-05	9595	23
class.Alphaproteobacteria.id.2379	2	187085375	rs1996507	G	A	-0.105995	0.0226802	-4.29748	1.73e-05	9596	23
class.Alphaproteobacteria.id.2379	3	56259172	rs11712770	T	G	0.0620755	0.0146532	4.25447	2.1e-05	9596	23
class.Alphaproteobacteria.id.2379	3	56244163	rs11707901	T	C	0.062394	0.0147767	4.24025	2.23e-05	9596	23
class.Alphaproteobacteria.id.2379	3	56242176	rs17235431	T	C	0.0622647	0.0147776	4.23872	2.25e-05	9596	23
class.Alphaproteobacteria.id.2379	2	187354404	rs61538288	G	C	-0.163297	0.0364487	-4.21613	2.49e-05	5587	14
class.Alphaproteobacteria.id.2379	2	169065204	rs55808901	C	T	0.120224	0.0272066	4.41365	1.02e-05	9224	21
class.Alphaproteobacteria.id.2379	10	113418959	rs11599418	T	C	0.0652359	0.014992	4.38373	1.17e-05	9595	23
class.Alphaproteobacteria.id.2379	2	187095585	rs3107171	C	T	-0.105921	0.0225574	-4.27812	1.88e-05	9596	23
class.Alphaproteobacteria.id.2379	2	187095180	rs3107422	T	G	-0.105636	0.0225358	-4.27497	1.91e-05	9596	23
class.Alphaproteobacteria.id.2379	3	59980746	rs3772504	A	G	0.0887967	0.020763	4.259	2.05e-05	9464	22
class.Alphaproteobacteria.id.2379	3	56256627	rs9311599	A	G	0.0618728	0.0146392	4.22977	2.34e-05	9596	23
class.Alphaproteobacteria.id.2379	2	187096427	rs148790880	A	G	-0.105723	0.0225575	-4.26966	1.96e-05	9596	23
class.Alphaproteobacteria.id.2379	20	52665032	rs73132914	G	T	0.126591	0.0289877	4.32786	1.51e-05	8044	16
class.Alphaproteobacteria.id.2379	12	73139398	rs61933850	A	G	0.135135	0.0334029	4.20889	2.57e-05	7600	15
class.Alphaproteobacteria.id.2379	2	187088930	rs3107416	A	G	-0.105716	0.0225587	-4.26733	1.98e-05	9596	23
class.Alphaproteobacteria.id.2379	2	187088878	rs3107417	G	T	-0.105716	0.0225587	-4.26733	1.98e-05	9596	23
class.Alphaproteobacteria.id.2379	2	187088638	rs3107418	A	G	-0.105716	0.0225587	-4.26733	1.98e-05	9596	23
class.Alphaproteobacteria.id.2379	3	176407911	rs62285697	T	C	0.0805256	0.0180912	4.42244	9.76e-06	9115	22
class.Alphaproteobacteria.id.2379	3	56240826	rs6774658	G	A	0.0619256	0.0147817	4.21314	2.52e-05	9596	23
class.Alphaproteobacteria.id.2379	16	56676272	rs8048637	G	T	0.077934	0.0173717	4.438	9.08e-06	9596	23
class.Alphaproteobacteria.id.2379	2	187085333	rs1996506	T	G	-0.1073	0.0230337	-4.26434	2e-05	9115	22
class.Alphaproteobacteria.id.2379	2	187090808	rs3107429	A	C	-0.10526	0.0226215	-4.26262	2.02e-05	9596	23
class.Alphaproteobacteria.id.2379	2	187096477	rs142474081	G	C	-0.105548	0.0225576	-4.2614	2.03e-05	9596	23
class.Alphaproteobacteria.id.2379	3	56252990	rs55928895	G	T	0.0619479	0.0147796	4.20872	2.57e-05	9596	23
class.Alphaproteobacteria.id.2379	2	187294307	rs4144823	C	T	-0.166067	0.0365212	-4.18506	2.85e-05	5587	14
class.Alphaproteobacteria.id.2379	3	56267809	rs35721039	C	T	0.0617449	0.0147846	4.19777	2.7e-05	9595	23
class.Alphaproteobacteria.id.2379	2	187085439	rs1996508	A	G	-0.105666	0.0226228	-4.25524	2.09e-05	9596	23
class.Alphaproteobacteria.id.2379	2	187084234	rs3112318	C	T	-0.105858	0.0226224	-4.25255	2.11e-05	9596	23
class.Alphaproteobacteria.id.2379	10	113417564	rs17793087	T	C	0.0648207	0.0149924	4.35683	1.32e-05	9595	23
class.Alphaproteobacteria.id.2379	6	3639286	rs9405654	C	T	-0.0707602	0.0164943	-4.2297	2.34e-05	9585	23
class.Alphaproteobacteria.id.2379	10	113428299	rs71498364	C	T	0.0649474	0.0150148	4.35462	1.33e-05	9580	23
class.Alphaproteobacteria.id.2379	16	88554243	rs13336560	T	C	-0.0633343	0.0148467	-4.26825	1.97e-05	9079	21
class.Alphaproteobacteria.id.2379	3	56233180	rs12639313	A	T	0.0618078	0.0147821	4.19665	2.71e-05	9596	23
class.Alphaproteobacteria.id.2379	5	67609408	rs440292	G	C	0.0697192	0.0164965	4.26157	2.03e-05	9593	23
class.Alphaproteobacteria.id.2379	10	113416826	rs34142542	C	T	0.0647107	0.0149935	4.34639	1.38e-05	9595	23
class.Alphaproteobacteria.id.2379	3	56240117	rs7610622	T	C	0.061537	0.0147772	4.18758	2.82e-05	9596	23
class.Alphaproteobacteria.id.2379	2	187349979	rs3754582	T	C	-0.160313	0.0364383	-4.16396	3.13e-05	5587	14
class.Alphaproteobacteria.id.2379	2	187086093	rs2370668	G	T	-0.105482	0.0226211	-4.23614	2.27e-05	9596	23
class.Alphaproteobacteria.id.2379	9	95446818	rs150933400	G	A	-0.110163	0.0244388	-4.43722	9.11e-06	9425	21
class.Alphaproteobacteria.id.2379	3	56260841	rs1452208	G	A	0.0616525	0.0147823	4.17947	2.92e-05	9596	23
class.Alphaproteobacteria.id.2379	3	56258688	rs73080547	C	T	0.0614256	0.0147776	4.17691	2.95e-05	9596	23
class.Alphaproteobacteria.id.2379	6	148768918	rs58488869	A	G	-0.0627965	0.0145776	-4.30886	1.64e-05	9579	23
class.Alphaproteobacteria.id.2379	2	187085758	rs2370669	C	G	-0.105147	0.0226219	-4.22549	2.38e-05	9596	23
class.Alphaproteobacteria.id.2379	3	173335058	rs75895491	T	A	-0.14386	0.0345418	-4.08955	4.32e-05	7413	16
class.Alphaproteobacteria.id.2379	10	113427058	rs11818728	C	T	0.064527	0.0149947	4.32677	1.51e-05	9592	23
class.Alphaproteobacteria.id.2379	2	169070337	rs55705213	A	G	0.0647907	0.0150907	4.28482	1.83e-05	9115	22
class.Alphaproteobacteria.id.2379	12	89490667	rs1949536	A	G	0.0618848	0.0153494	4.01447	5.96e-05	9596	23
class.Alphaproteobacteria.id.2379	16	56676259	rs4784703	A	G	0.0772078	0.0173732	4.39598	1.1e-05	9596	23
class.Alphaproteobacteria.id.2379	3	56264829	rs73080560	A	G	0.0612868	0.014783	4.16471	3.12e-05	9596	23
class.Alphaproteobacteria.id.2379	3	56240424	rs6763223	A	G	0.0612661	0.0147771	4.1692	3.06e-05	9596	23
class.Alphaproteobacteria.id.2379	2	187232060	rs16827774	T	C	-0.104655	0.0226835	-4.18959	2.79e-05	9595	23
class.Alphaproteobacteria.id.2379	2	187094984	rs3112305	A	G	-0.104227	0.0226197	-4.2167	2.48e-05	9596	23
class.Alphaproteobacteria.id.2379	1	92186186	rs17884552	T	C	0.0746118	0.017356	4.26503	2e-05	9463	22
class.Alphaproteobacteria.id.2379	1	92206218	rs72714493	G	A	0.0733805	0.0171705	4.22182	2.42e-05	9461	22
class.Alphaproteobacteria.id.2379	1	115888926	rs10776802	G	C	-0.0776462	0.018391	-4.21035	2.55e-05	9592	23
class.Alphaproteobacteria.id.2379	3	59934262	rs6772201	A	T	0.0788119	0.0187378	4.2479	2.16e-05	9115	22
class.Alphaproteobacteria.id.2379	3	56252743	rs55853651	A	G	0.0612826	0.0147693	4.15153	3.3e-05	9596	23
class.Alphaproteobacteria.id.2379	3	173335143	rs77592068	T	A	-0.143128	0.0345426	-4.06777	4.75e-05	7413	16
class.Alphaproteobacteria.id.2379	10	113498044	rs11599244	C	T	0.0627142	0.0148234	4.27017	1.95e-05	9596	23
class.Alphaproteobacteria.id.2379	2	187098031	rs78167139	G	A	-0.103636	0.022618	-4.19368	2.74e-05	9596	23
class.Alphaproteobacteria.id.2379	2	187088521	rs3107419	C	G	-0.104296	0.0226222	-4.19371	2.74e-05	9596	23
class.Alphaproteobacteria.id.2379	2	187102392	rs3112308	C	T	-0.104295	0.0225985	-4.17211	3.02e-05	9588	23
class.Alphaproteobacteria.id.2379	2	187301234	rs4606885	C	G	-0.161977	0.0364522	-4.11977	3.79e-05	5587	14
class.Alphaproteobacteria.id.2379	2	41531398	rs13385952	T	C	-0.0782438	0.0190712	-4.21781	2.47e-05	9596	23
class.Alphaproteobacteria.id.2379	4	131238051	rs1022078	T	C	-0.0660063	0.0158406	-4.14255	3.43e-05	9588	23
class.Alphaproteobacteria.id.2379	3	13725204	rs7623329	C	A	-0.0635446	0.0150361	-4.24166	2.22e-05	9588	23
class.Alphaproteobacteria.id.2379	15	36823529	rs16963354	G	A	-0.107513	0.026007	-4.20381	2.62e-05	9460	22
class.Alphaproteobacteria.id.2379	3	173329790	rs16828485	T	C	-0.107823	0.0260878	-4.09998	4.13e-05	9558	22
class.Alphaproteobacteria.id.2379	2	169002591	rs1517331	T	C	0.0972731	0.0220836	4.34377	1.4e-05	9596	23
class.Alphaproteobacteria.id.2379	3	56217171	rs7616016	T	C	0.0608247	0.0147816	4.13001	3.63e-05	9595	23
class.Alphaproteobacteria.id.2379	2	187101491	rs3107168	G	A	-0.103859	0.0226004	-4.1509	3.31e-05	9588	23
class.Alphaproteobacteria.id.2379	3	56231518	rs6786714	C	T	0.0607547	0.0147821	4.12413	3.72e-05	9596	23
class.Alphaproteobacteria.id.2379	2	187104840	rs3112311	C	T	-0.103272	0.0226628	-4.14526	3.39e-05	9588	23
class.Alphaproteobacteria.id.2379	2	187084258	rs3107173	A	G	-0.103551	0.0226793	-4.17139	3.03e-05	9596	23
class.Alphaproteobacteria.id.2379	2	187084423	rs3112319	T	C	-0.103551	0.0226793	-4.17139	3.03e-05	9596	23
class.Alphaproteobacteria.id.2379	11	108185949	rs611018	G	A	0.111965	0.0276639	4.05112	5.1e-05	8948	20
class.Alphaproteobacteria.id.2379	2	187083178	rs3107172	A	G	-0.103221	0.0226812	-4.16683	3.09e-05	9596	23
class.Alphaproteobacteria.id.2379	2	187339811	rs9636305	A	G	-0.157296	0.0364305	-4.09322	4.25e-05	5587	14
class.Alphaproteobacteria.id.2379	2	169051157	rs16855101	T	C	0.101734	0.0233635	4.31932	1.57e-05	9594	23
class.Alphaproteobacteria.id.2379	3	56234932	rs991335	G	A	0.0606483	0.0147744	4.11241	3.92e-05	9596	23
class.Alphaproteobacteria.id.2379	2	187095974	rs3107170	C	A	-0.10306	0.0226205	-4.16414	3.13e-05	9596	23
class.Alphaproteobacteria.id.2379	10	113435151	rs35982688	T	C	0.0635704	0.014991	4.27539	1.91e-05	9592	23
class.Alphaproteobacteria.id.2379	10	113423698	rs11596757	C	G	0.0636609	0.0150013	4.25899	2.05e-05	9595	23
class.Alphaproteobacteria.id.2379	2	51991896	rs17862772	A	G	0.148927	0.0352654	4.13269	3.59e-05	6801	16
class.Alphaproteobacteria.id.2379	10	113440429	rs67824877	T	G	0.0633578	0.0149954	4.2704	1.95e-05	9593	23
class.Alphaproteobacteria.id.2379	2	169068506	rs4531902	T	C	0.100626	0.0233522	4.28152	1.86e-05	9593	23
class.Alphaproteobacteria.id.2379	2	187084689	rs3107174	C	T	-0.102983	0.0226814	-4.15615	3.24e-05	9596	23
class.Alphaproteobacteria.id.2379	10	113372140	rs12772311	T	C	0.0635562	0.0149964	4.27863	1.88e-05	9596	23
class.Alphaproteobacteria.id.2379	1	114739104	rs12119576	G	A	-0.142184	0.0356168	-4.04437	5.25e-05	7373	15
class.Alphaproteobacteria.id.2379	8	131949033	rs56250014	T	A	0.0996814	0.0243788	4.15343	3.28e-05	9465	22
class.Alphaproteobacteria.id.2379	1	115889958	rs55778553	A	G	-0.0811438	0.0198123	-4.10333	4.07e-05	9556	22
class.Alphaproteobacteria.id.2379	2	187299460	rs72895498	T	C	-0.16002	0.0364878	-4.07305	4.64e-05	5587	14
class.Alphaproteobacteria.id.2379	9	23677432	rs1036105	C	T	0.0837938	0.0204112	4.17982	2.92e-05	9596	23
class.Alphaproteobacteria.id.2379	2	187106379	rs3107409	T	C	-0.102625	0.0226629	-4.11506	3.87e-05	9588	23
class.Alphaproteobacteria.id.2379	2	187328899	rs144829540	G	A	-0.158164	0.036419	-4.06605	4.78e-05	5587	14
class.Alphaproteobacteria.id.2379	2	187339207	rs75558332	C	G	-0.156682	0.0364223	-4.06453	4.81e-05	5587	14
class.Alphaproteobacteria.id.2379	15	70090174	rs747131	G	A	-0.0629954	0.0151113	-4.15797	3.21e-05	9592	23
class.Alphaproteobacteria.id.2379	10	113440045	rs1572583	A	C	0.0632372	0.0149995	4.24687	2.17e-05	9593	23
class.Alphaproteobacteria.id.2379	1	36841849	rs3007220	C	G	0.0812109	0.0199397	4.02517	5.69e-05	8615	19
class.Alphaproteobacteria.id.2379	10	113366521	rs12771420	A	T	0.063077	0.0149982	4.25198	2.12e-05	9596	23
class.Alphaproteobacteria.id.2379	2	41534605	rs13428814	T	A	-0.088846	0.0214667	-4.2006	2.66e-05	9590	23
class.Alphaproteobacteria.id.2379	3	194279497	rs13096538	T	C	0.0855681	0.0213558	3.96398	7.37e-05	9079	21
class.Alphaproteobacteria.id.2379	4	131236467	rs2221711	G	A	-0.0651864	0.0159126	-4.08078	4.49e-05	9587	23
class.Alphaproteobacteria.id.2379	2	73167944	rs11126387	T	C	-0.0608245	0.0144892	-4.21038	2.55e-05	9596	23
class.Alphaproteobacteria.id.2379	16	24257014	rs76038576	C	T	-0.162505	0.0412369	-3.89285	9.91e-05	5323	10
class.Alphaproteobacteria.id.2379	1	92183983	rs72714444	C	T	0.0731028	0.0173791	4.17541	2.97e-05	9457	22
class.Alphaproteobacteria.id.2379	10	113498387	rs11592830	T	C	0.061621	0.0148223	4.19831	2.69e-05	9596	23
class.Alphaproteobacteria.id.2379	10	113366549	rs12773098	T	C	0.062916	0.0149984	4.24089	2.23e-05	9596	23
class.Alphaproteobacteria.id.2379	2	168999344	rs3769402	A	T	0.0960356	0.0220184	4.29455	1.75e-05	9595	23
class.Alphaproteobacteria.id.2379	2	187109521	rs1878755	G	A	-0.10199	0.0226611	-4.08809	4.35e-05	9588	23
class.Alphaproteobacteria.id.2379	18	9681687	rs62078890	T	A	-0.0729336	0.0179464	-4.15855	3.2e-05	9594	23
class.Alphaproteobacteria.id.2379	16	27795916	rs56407490	T	A	0.0952068	0.0234057	4.1624	3.15e-05	9115	22
class.Alphaproteobacteria.id.2379	10	113371551	rs35396261	T	G	0.0629576	0.0150035	4.23226	2.31e-05	9596	23
class.Alphaproteobacteria.id.2379	2	225495128	rs77468690	A	T	0.122411	0.0292677	4.16475	3.12e-05	8521	18
class.Alphaproteobacteria.id.2379	17	72007733	rs79439517	G	A	0.223511	0.0544069	4.13163	3.6e-05	3278	6
class.Alphaproteobacteria.id.2379	1	92190482	rs17131539	C	T	0.0725645	0.0173433	4.15472	3.26e-05	9455	22
class.Alphaproteobacteria.id.2379	5	28316806	rs2434551	A	G	0.0678701	0.0160019	4.23393	2.3e-05	9115	22
class.Alphaproteobacteria.id.2379	10	113404871	rs2095588	T	C	0.0626288	0.0150041	4.20876	2.57e-05	9596	23
class.Alphaproteobacteria.id.2379	19	57576914	rs4435360	T	C	-0.0645931	0.0159908	-4.01667	5.9e-05	9596	23
class.Alphaproteobacteria.id.2379	1	92184744	rs4658261	C	T	0.0727396	0.0173697	4.15328	3.28e-05	9462	22
class.Alphaproteobacteria.id.2379	15	36816327	rs16963319	T	G	-0.106762	0.0256841	-4.1759	2.97e-05	9465	22
class.Alphaproteobacteria.id.2379	3	56317848	rs17235494	G	A	0.0587178	0.0146829	4.00118	6.3e-05	9587	23
class.Alphaproteobacteria.id.2379	5	73883079	rs36062546	G	A	0.109551	0.0275244	3.97508	7.04e-05	9079	21
class.Alphaproteobacteria.id.2379	2	187207393	rs2029085	G	A	-0.102317	0.0226717	-4.06495	4.8e-05	9595	23
class.Alphaproteobacteria.id.2379	1	92184673	rs4658260	G	A	0.0726133	0.0173698	4.14596	3.38e-05	9462	22
class.Alphaproteobacteria.id.2379	6	89267271	rs79995413	G	A	-0.0925415	0.0229624	-4.16188	3.16e-05	9423	21
class.Alphaproteobacteria.id.2379	2	187116630	rs3112317	T	G	-0.101559	0.022666	-4.06618	4.78e-05	9588	23
class.Alphaproteobacteria.id.2379	1	115880675	rs3811015	A	C	-0.0945762	0.0228217	-4.12693	3.68e-05	9115	22
class.Alphaproteobacteria.id.2379	2	187134425	rs72907540	C	A	-0.103387	0.0227239	-4.0621	4.86e-05	9587	23
class.Alphaproteobacteria.id.2379	2	169060668	rs16855116	C	T	0.0994075	0.0233448	4.21233	2.53e-05	9594	23
class.Alphaproteobacteria.id.2379	5	43894052	rs76646815	C	T	0.131978	0.0327099	4.1048	4.05e-05	7402	16
class.Alphaproteobacteria.id.2379	8	21438685	rs117492017	G	A	-0.154982	0.0374704	-4.16702	3.09e-05	6196	15
class.Alphaproteobacteria.id.2379	2	187118422	rs34120118	C	T	-0.101427	0.0226662	-4.06033	4.9e-05	9588	23
class.Alphaproteobacteria.id.2379	2	187079652	rs16827614	A	C	-0.103563	0.0228886	-4.08598	4.39e-05	9583	23
class.Alphaproteobacteria.id.2379	1	117475982	rs2491110	T	G	0.118966	0.0308891	3.94737	7.9e-05	7885	18
class.Alphaproteobacteria.id.2379	1	92188771	rs1542703	C	G	0.0664242	0.0159778	4.14719	3.37e-05	9584	23
class.Alphaproteobacteria.id.2379	3	84369911	rs12639325	C	G	-0.0836841	0.0209246	-4.05976	4.91e-05	9557	22
class.Alphaproteobacteria.id.2379	10	113382210	rs1591570	G	A	0.0625557	0.0150026	4.19805	2.69e-05	9596	23
class.Alphaproteobacteria.id.2379	2	187107327	rs59574892	C	G	-0.101347	0.0226642	-4.05834	4.94e-05	9588	23
class.Alphaproteobacteria.id.2379	2	187107835	rs3112312	C	A	-0.101347	0.0226642	-4.05834	4.94e-05	9588	23
class.Alphaproteobacteria.id.2379	2	187112866	rs2370659	A	C	-0.101552	0.0227197	-4.05807	4.95e-05	9588	23
class.Alphaproteobacteria.id.2379	3	46132301	rs4682807	A	C	0.0707245	0.0168786	4.21897	2.45e-05	9596	23
class.Alphaproteobacteria.id.2379	10	113396997	rs12772434	C	G	0.0621436	0.0150247	4.1673	3.08e-05	9595	23
class.Alphaproteobacteria.id.2379	14	44682147	rs113197714	A	T	-0.0841927	0.0209888	-4.01916	5.84e-05	9560	22
class.Alphaproteobacteria.id.2379	1	14234944	rs6697531	T	G	-0.0603648	0.0145541	-4.12487	3.71e-05	9596	23
class.Alphaproteobacteria.id.2379	2	187125521	rs72907522	C	T	-0.102115	0.022667	-4.05312	5.05e-05	9588	23
class.Alphaproteobacteria.id.2379	5	67577051	rs3730086	G	A	0.069497	0.0169536	4.1031	4.08e-05	9595	23
class.Alphaproteobacteria.id.2379	14	44682249	rs138858984	G	T	-0.0840049	0.0209911	-4.01589	5.92e-05	9560	22
class.Alphaproteobacteria.id.2379	4	131232945	rs11099043	T	A	-0.0639029	0.0157937	-4.03053	5.57e-05	9594	23
class.Alphaproteobacteria.id.2379	15	36815715	rs28483410	C	T	-0.105956	0.0256845	-4.15192	3.3e-05	9465	22
class.Alphaproteobacteria.id.2379	6	153751941	rs13198213	C	T	-0.121508	0.0288355	-4.16695	3.09e-05	8446	19
class.Alphaproteobacteria.id.2379	2	187333389	rs72897378	G	C	-0.154986	0.0364426	-4.00178	6.29e-05	5587	14
class.Alphaproteobacteria.id.2379	15	36828529	rs17705209	A	G	-0.111594	0.0273383	-4.10168	4.1e-05	8854	19
class.Alphaproteobacteria.id.2379	2	187109528	rs1878754	T	C	-0.101101	0.0226643	-4.04635	5.2e-05	9588	23
class.Alphaproteobacteria.id.2379	2	187219010	rs72893482	T	C	-0.101561	0.0226797	-4.04055	5.33e-05	9595	23
class.Alphaproteobacteria.id.2379	3	46101684	rs1604068	A	G	0.070706	0.0168834	4.2064	2.59e-05	9596	23
class.Alphaproteobacteria.id.2379	8	131953105	rs72714480	C	T	0.0983661	0.0243799	4.13575	3.54e-05	9463	22
class.Alphaproteobacteria.id.2379	8	131952076	rs72714479	G	A	0.0981787	0.0243721	4.13496	3.55e-05	9465	22
class.Alphaproteobacteria.id.2379	2	187138429	rs72907543	C	T	-0.102336	0.0227111	-4.04273	5.28e-05	9588	23
class.Alphaproteobacteria.id.2379	2	187113506	rs3107411	G	T	-0.101035	0.022669	-4.04259	5.29e-05	9588	23
class.Alphaproteobacteria.id.2379	8	72988874	rs6981557	G	C	0.0872495	0.0219124	4.02881	5.61e-05	9115	22
class.Alphaproteobacteria.id.2379	5	67611486	rs184886	C	T	0.0652357	0.0161376	4.08234	4.46e-05	9596	23
class.Alphaproteobacteria.id.2379	1	68101640	rs4655567	G	C	-0.143594	0.0368081	-4.09152	4.29e-05	5349	15
class.Alphaproteobacteria.id.2379	5	28361281	rs28559815	G	A	0.0681675	0.0162397	4.16867	3.06e-05	9581	23
class.Alphaproteobacteria.id.2379	3	173335189	rs73174591	A	G	-0.10386	0.0259502	-3.97707	6.98e-05	9560	22
class.Alphaproteobacteria.id.2379	3	173338312	rs68085912	G	A	-0.103372	0.0262918	-4.00498	6.2e-05	9595	23
class.Alphaproteobacteria.id.2379	2	169001183	rs16854798	A	G	0.0898805	0.0212261	4.20669	2.59e-05	9596	23
class.Alphaproteobacteria.id.2379	14	81920126	rs8008272	T	A	-0.0630125	0.015109	-4.16251	3.15e-05	9115	22
class.Alphaproteobacteria.id.2379	3	59979372	rs7643828	G	C	0.074874	0.0187589	4.04924	5.14e-05	9590	23
class.Alphaproteobacteria.id.2379	2	187113255	rs3112316	G	A	-0.100805	0.0226639	-4.0328	5.51e-05	9588	23
class.Alphaproteobacteria.id.2379	15	36806898	rs8030459	G	A	-0.103619	0.02547	-4.10177	4.1e-05	9459	22
class.Alphaproteobacteria.id.2379	10	83216126	rs11189989	G	T	-0.0734579	0.018007	-4.1132	3.9e-05	9596	23
class.Alphaproteobacteria.id.2379	10	92903636	rs7078922	C	A	-0.0728375	0.0184366	-3.93503	8.32e-05	9560	22
class.Alphaproteobacteria.id.2379	8	131953298	rs72714481	A	G	0.0980403	0.0243862	4.1222	3.75e-05	9462	22
class.Alphaproteobacteria.id.2379	4	138504656	rs4624708	C	T	-0.0641021	0.0155485	-4.08703	4.37e-05	9595	23
class.Alphaproteobacteria.id.2379	6	89267263	rs75424749	C	G	-0.0917758	0.022952	-4.1279	3.66e-05	9423	21
class.Alphaproteobacteria.id.2379	5	28361067	rs9292249	G	A	0.0679701	0.01624	4.1569	3.23e-05	9581	23
class.Alphaproteobacteria.id.2379	19	57573755	rs17273547	C	T	-0.0637731	0.016023	-3.9656	7.32e-05	9593	23
class.Alphaproteobacteria.id.2379	2	187115031	rs3107410	A	G	-0.10063	0.0226667	-4.02458	5.71e-05	9588	23
class.Alphaproteobacteria.id.2379	1	186866661	rs74482962	G	A	0.104286	0.0244849	4.1861	2.84e-05	8948	20
class.Alphaproteobacteria.id.2379	4	138504753	rs4624707	C	T	-0.0639799	0.0155452	-4.07897	4.52e-05	9595	23
class.Alphaproteobacteria.id.2379	10	113391069	rs36045472	C	T	0.0617137	0.0150212	4.14099	3.46e-05	9596	23
class.Alphaproteobacteria.id.2379	22	49400552	rs1535123	G	A	0.0641142	0.0155534	3.99992	6.34e-05	9585	23
class.Alphaproteobacteria.id.2379	2	187125552	rs72907524	C	T	-0.10099	0.022662	-4.01801	5.87e-05	9588	23
class.Alphaproteobacteria.id.2379	14	69789598	rs1303450	G	C	-0.0617753	0.0145882	-4.21538	2.49e-05	9587	23
class.Alphaproteobacteria.id.2379	5	28369592	rs9632395	G	A	0.0679383	0.0162478	4.1519	3.3e-05	9581	23
class.Alphaproteobacteria.id.2379	1	92188654	rs1012069	G	A	0.0656058	0.015975	4.10248	4.09e-05	9588	23
class.Alphaproteobacteria.id.2379	5	28362896	rs6450616	G	T	0.0677847	0.0162388	4.14426	3.41e-05	9581	23
class.Alphaproteobacteria.id.2379	10	113417077	rs11598143	T	C	0.0606167	0.0146823	4.1512	3.31e-05	9595	23
class.Alphaproteobacteria.id.2379	5	28375022	rs10472127	T	A	0.0677949	0.0162425	4.15139	3.3e-05	9581	23
class.Alphaproteobacteria.id.2379	21	29615334	rs118735	A	C	0.0697655	0.0171107	4.11036	3.95e-05	9595	23
class.Alphaproteobacteria.id.2379	10	113391557	rs17203408	C	T	0.0617178	0.0150285	4.13216	3.59e-05	9593	23
class.Alphaproteobacteria.id.2379	7	27801113	rs73078770	C	A	-0.140598	0.034465	-4.10501	4.04e-05	7637	16
class.Alphaproteobacteria.id.2379	2	187112111	rs3112315	C	A	-0.100325	0.0226642	-4.01023	6.07e-05	9586	23
class.Alphaproteobacteria.id.2379	7	76678540	rs6958961	C	A	0.0720426	0.0180376	3.9854	6.74e-05	9079	21
class.Alphaproteobacteria.id.2379	1	115882503	rs3811014	T	C	-0.0733152	0.0182398	-4.01733	5.89e-05	9595	23
class.Alphaproteobacteria.id.2379	19	57578406	rs11672915	G	C	-0.0636221	0.0159752	-3.94778	7.89e-05	9594	23
class.Alphaproteobacteria.id.2379	14	44685741	rs117882988	C	T	-0.0832776	0.0210063	-3.97041	7.17e-05	9542	22
class.Alphaproteobacteria.id.2379	2	169035673	rs11892008	C	T	0.0987843	0.023444	4.18689	2.83e-05	9591	23
class.Alphaproteobacteria.id.2379	13	90116935	rs9560339	G	A	-0.061525	0.014773	-4.16452	3.12e-05	9590	23
class.Alphaproteobacteria.id.2379	5	28357883	rs10068382	C	A	0.0676111	0.0162478	4.1348	3.55e-05	9579	23
class.Alphaproteobacteria.id.2379	2	187125310	rs10931232	A	G	-0.100788	0.0226614	-4.00532	6.19e-05	9587	23
class.Alphaproteobacteria.id.2379	2	187120139	rs1879430	A	C	-0.100258	0.0226657	-4.00506	6.2e-05	9588	23
class.Alphaproteobacteria.id.2379	2	225631260	rs3768869	A	G	0.0777289	0.0188515	4.05544	5e-05	9596	23
class.Alphaproteobacteria.id.2379	3	173325010	rs9859475	G	A	-0.10501	0.0263793	-3.95209	7.75e-05	9591	23
class.Alphaproteobacteria.id.2379	2	187121998	rs72907515	G	A	-0.100429	0.0226639	-4.00234	6.27e-05	9588	23
class.Alphaproteobacteria.id.2379	7	27869377	rs73075348	A	G	-0.140621	0.034441	-4.08046	4.49e-05	7637	16
class.Alphaproteobacteria.id.2379	2	168999019	rs3820877	C	A	0.0938187	0.0220075	4.2069	2.59e-05	9595	23
class.Alphaproteobacteria.id.2379	12	105707114	rs7132808	G	A	0.0810997	0.0199999	4.07023	4.7e-05	8948	20
class.Alphaproteobacteria.id.2379	2	113521754	rs7594852	T	C	-0.0603943	0.0144937	-4.18785	2.82e-05	9579	23
class.Alphaproteobacteria.id.2379	10	113388997	rs1336426	T	C	0.0614165	0.015019	4.12183	3.76e-05	9596	23
class.Alphaproteobacteria.id.2379	2	168959716	rs6733308	G	A	0.0614543	0.015452	4.06645	4.77e-05	9595	23
class.Alphaproteobacteria.id.2379	4	138508551	rs56227509	C	T	-0.0637202	0.0155491	-4.05988	4.91e-05	9595	23
class.Alphaproteobacteria.id.2379	2	187119614	rs2370662	C	A	-0.100133	0.0226658	-3.99947	6.35e-05	9588	23
class.Alphaproteobacteria.id.2379	5	28316657	rs2468449	G	T	0.0667695	0.0160607	4.15221	3.29e-05	9115	22
class.Alphaproteobacteria.id.2379	4	138507739	rs4616811	T	C	-0.0635466	0.0155467	-4.05138	5.09e-05	9595	23
class.Alphaproteobacteria.id.2379	1	92188989	rs1542704	A	G	0.0652644	0.0159659	4.08304	4.45e-05	9591	23
class.Alphaproteobacteria.id.2379	2	169000293	rs2166963	G	A	0.0894429	0.0212249	4.18064	2.91e-05	9596	23
class.Alphaproteobacteria.id.2379	1	20686162	rs230174	C	T	0.0588823	0.0147501	3.97014	7.18e-05	9589	23
class.Alphaproteobacteria.id.2379	10	113438611	rs1414885	C	T	0.061323	0.0150223	4.10819	3.99e-05	9592	23
class.Alphaproteobacteria.id.2379	18	9681654	rs62078889	C	T	-0.0713828	0.017989	-4.06166	4.87e-05	9594	23
class.Alphaproteobacteria.id.2379	8	131949844	rs55947871	G	A	0.0965181	0.0243844	4.03102	5.55e-05	9465	22
class.Alphaproteobacteria.id.2379	19	28641407	rs17688963	G	C	0.0615738	0.0148771	4.11828	3.82e-05	9572	23
class.Alphaproteobacteria.id.2379	13	110454304	rs9559660	C	G	0.0670005	0.0167267	4.04345	5.27e-05	9589	23
class.Alphaproteobacteria.id.2379	6	112654998	rs17608450	C	G	-0.0996674	0.0250324	-4.05209	5.08e-05	8854	19
class.Alphaproteobacteria.id.2379	10	130320996	rs11016302	C	A	0.0800464	0.0205644	3.93097	8.46e-05	9574	23
class.Alphaproteobacteria.id.2379	3	84376547	rs17250221	T	C	-0.0823366	0.0209416	-3.98813	6.66e-05	9557	22
class.Alphaproteobacteria.id.2379	2	187069917	rs7584724	T	C	-0.103349	0.0229311	-4.01357	5.98e-05	9595	23
class.Alphaproteobacteria.id.2379	15	36822889	rs112334911	C	T	-0.109682	0.0273284	-4.04337	5.27e-05	8854	19
class.Alphaproteobacteria.id.2379	8	131948011	rs72714475	G	C	0.0970897	0.0245209	4.01714	5.89e-05	9465	22
class.Alphaproteobacteria.id.2379	18	51798606	rs483640	T	C	0.0644197	0.0158114	4.0328	5.51e-05	9596	23
class.Alphaproteobacteria.id.2379	10	113501109	rs4918686	T	G	0.0603152	0.0147281	4.10757	4e-05	9596	23
class.Alphaproteobacteria.id.2379	1	92193716	rs6699304	C	T	0.0708255	0.0173582	4.05122	5.1e-05	9457	22
class.Alphaproteobacteria.id.2379	18	51798915	rs486452	C	T	0.0643756	0.0158115	4.02996	5.58e-05	9596	23
class.Alphaproteobacteria.id.2379	13	90116308	rs1158016	A	C	-0.0611428	0.0147794	-4.13998	3.47e-05	9590	23
class.Alphaproteobacteria.id.2379	10	113381866	rs2222116	T	C	0.0611865	0.0150241	4.0985	4.16e-05	9596	23
class.Alphaproteobacteria.id.2379	3	84335349	rs62255666	G	A	-0.0681401	0.0168296	-4.04425	5.25e-05	9594	23
class.Alphaproteobacteria.id.2379	2	187071200	rs16827586	T	A	-0.10318	0.0229312	-4.00772	6.13e-05	9595	23
class.Alphaproteobacteria.id.2379	13	90123788	rs9555894	A	G	-0.0611604	0.014774	-4.13924	3.48e-05	9596	23
class.Alphaproteobacteria.id.2379	10	113497141	rs7094570	G	C	0.0596698	0.0148291	4.07078	4.69e-05	9594	23
class.Alphaproteobacteria.id.2379	4	138505465	rs4327537	A	T	-0.0634803	0.0155494	-4.03954	5.36e-05	9595	23
class.Alphaproteobacteria.id.2379	5	28375166	rs10472613	C	A	0.0673138	0.0162481	4.11991	3.79e-05	9580	23
class.Alphaproteobacteria.id.2379	13	90116432	rs1158015	C	T	-0.0611226	0.0147807	-4.13816	3.5e-05	9588	23
class.Alphaproteobacteria.id.2379	13	90119819	rs61959738	A	G	-0.0611377	0.0147697	-4.13748	3.51e-05	9596	23
class.Alphaproteobacteria.id.2379	2	186245653	rs17403192	T	C	0.0962419	0.024531	3.9261	8.63e-05	9596	23
class.Alphaproteobacteria.id.2379	3	56208917	rs2200433	A	G	0.0579556	0.014647	3.96686	7.28e-05	9594	23
class.Alphaproteobacteria.id.2379	8	131944346	rs55840599	C	T	0.0973198	0.0243871	4.06011	4.9e-05	9463	22
class.Alphaproteobacteria.id.2379	2	225633209	rs3754623	G	T	0.0764926	0.018745	4.01857	5.86e-05	9595	23
class.Alphaproteobacteria.id.2379	3	46137350	rs9856805	A	G	0.0693901	0.0168735	4.1391	3.49e-05	9596	23
class.Alphaproteobacteria.id.2379	3	173324834	rs73181071	A	G	-0.102775	0.0260647	-3.92353	8.73e-05	9553	22
class.Alphaproteobacteria.id.2379	4	138505947	rs62330537	T	C	-0.063535	0.0155461	-4.04935	5.14e-05	9595	23
class.Alphaproteobacteria.id.2379	7	155281789	rs10250982	T	C	0.0611598	0.0148752	4.10211	4.09e-05	9115	22
class.Alphaproteobacteria.id.2379	15	36823348	rs76721184	C	T	-0.10803	0.0270733	-4.03432	5.48e-05	8890	20
class.Alphaproteobacteria.id.2379	1	14201930	rs36006284	C	T	0.103477	0.025673	4.0131	5.99e-05	9040	20
class.Alphaproteobacteria.id.2379	13	90126379	rs2349030	G	T	-0.061023	0.0147708	-4.13006	3.63e-05	9595	23
class.Alphaproteobacteria.id.2379	10	113383445	rs71481160	C	T	0.0610108	0.015029	4.09212	4.27e-05	9579	23
class.Alphaproteobacteria.id.2379	8	131948714	rs76208018	A	G	0.0959085	0.024382	4.00138	6.3e-05	9465	22
class.Alphaproteobacteria.id.2379	5	28364877	rs6884907	C	T	0.0670916	0.0162414	4.09897	4.15e-05	9581	23
class.Alphaproteobacteria.id.2379	10	113372319	rs12771052	A	G	0.0610015	0.0150211	4.10091	4.12e-05	9594	23
class.Alphaproteobacteria.id.2379	5	67610482	rs453940	C	A	0.0639468	0.0161222	4.00975	6.08e-05	9557	22
class.Alphaproteobacteria.id.2379	10	113367829	rs5002040	G	C	0.0610106	0.0150262	4.0997	4.14e-05	9596	23
class.Alphaproteobacteria.id.2379	9	23677576	rs1036106	C	A	0.0804107	0.0203267	4.02817	5.62e-05	9593	23
class.Alphaproteobacteria.id.2379	14	44680782	rs10134673	T	C	-0.0815279	0.0209894	-3.92912	8.53e-05	9560	22
class.Alphaproteobacteria.id.2379	3	84786868	rs2123827	C	T	-0.135678	0.0391187	-4.0164	5.91e-05	4884	14
class.Alphaproteobacteria.id.2379	4	138480109	rs34259669	A	G	-0.0620546	0.0156429	-4.01158	6.03e-05	9115	22
class.Alphaproteobacteria.id.2379	6	97951374	rs9320578	T	A	-0.118428	0.0289445	-3.95998	7.5e-05	8019	20
class.Alphaproteobacteria.id.2379	3	59967597	rs802773	A	G	0.0895723	0.0220546	4.02105	5.79e-05	9465	22
class.Alphaproteobacteria.id.2379	2	169002934	rs3769396	T	C	0.0871631	0.0211902	4.13057	3.62e-05	9596	23
class.Alphaproteobacteria.id.2379	15	36823350	rs74551024	A	T	-0.107801	0.0270698	-4.0259	5.68e-05	8890	20
class.Alphaproteobacteria.id.2379	13	90126545	rs2349031	T	C	-0.0608966	0.0147706	-4.12217	3.75e-05	9595	23
class.Alphaproteobacteria.id.2379	13	90127060	rs4771787	A	C	-0.0609165	0.0147706	-4.12197	3.76e-05	9595	23
class.Alphaproteobacteria.id.2379	2	169069717	rs16855133	A	G	0.0968296	0.0233782	4.15177	3.3e-05	9585	23
class.Alphaproteobacteria.id.2379	10	113376541	rs67084035	T	G	0.0610527	0.015018	4.09624	4.2e-05	9596	23
class.Alphaproteobacteria.id.2379	5	28364847	rs6884888	C	T	0.066976	0.0162413	4.09189	4.28e-05	9581	23
class.Alphaproteobacteria.id.2379	3	59983672	rs74370945	T	G	0.0878379	0.0218187	3.9887	6.64e-05	9427	21
class.Alphaproteobacteria.id.2379	5	28359586	rs13180202	G	A	0.0668837	0.0162443	4.09173	4.28e-05	9581	23
class.Alphaproteobacteria.id.2379	13	90125932	rs9560348	T	C	-0.0608889	0.0147702	-4.12012	3.79e-05	9596	23
class.Alphaproteobacteria.id.2379	2	168995826	rs73971320	C	T	0.0944553	0.0220518	4.2046	2.62e-05	9590	23
class.Alphaproteobacteria.id.2379	2	187074318	rs4643502	T	C	-0.102183	0.0229312	-3.98696	6.69e-05	9595	23
class.Alphaproteobacteria.id.2379	13	90127195	rs4771788	C	G	-0.0608636	0.0147711	-4.11828	3.82e-05	9595	23
class.Alphaproteobacteria.id.2379	2	187160613	rs72909485	G	A	-0.100213	0.0226936	-3.95937	7.51e-05	9588	23
class.Alphaproteobacteria.id.2379	13	90123095	rs1330942	C	G	-0.0608283	0.0147693	-4.11694	3.84e-05	9596	23
class.Alphaproteobacteria.id.2379	13	90119350	rs35003959	C	T	-0.0608664	0.0147747	-4.11653	3.85e-05	9590	23
[truncated: 118,328 more rows]
