# Supplementary material for: Investigating the causal role of the gut microbiota in esophageal cancer and its subtypes: a two-sample Mendelian randomization study
Source: BMC Cancer. 2024 Apr 4;24:416. doi: 10.1186/s12885-024-12205-w (PMC10996172; doi:10.1186/s12885-024-12205-w)
Supplement: Supplementary file 2 — Supplementary Material 2. [file 12885_2024_12205_MOESM2_ESM.xlsx]

## Sheet: Supplementary Table S2
Supplementary Table S2: SNPs meeting the screening criteria among the exposure factors.
exposure	SNP	beta.exposure	eaf.exposure	R2	F
phylum.Actinobacteria.id.400	rs7570971	0.086653	0.5099	0.00326015	58.155
phylum.Actinobacteria.id.400	rs4429415	0.0581908	0.3569	0.00151597	27.3106
phylum.Actinobacteria.id.400	rs10841473	-0.0596572	0.2704	0.0014302	25.759
phylum.Actinobacteria.id.400	rs74037001	-0.0819391	0.1113	0.00142772	24.5589
phylum.Actinobacteria.id.400	rs55888705	0.0534221	0.3867	0.00131008	23.5941
phylum.Actinobacteria.id.400	rs62448869	-0.0524531	0.4602	0.00131925	23.4872
phylum.Actinobacteria.id.400	rs8047955	0.0521115	0.3519	0.00122011	21.9619
phylum.Actinobacteria.id.400	rs34284163	-0.0603312	0.2008	0.00107934	19.4329
phylum.Actinobacteria.id.400	rs9833771	0.0490077	0.5577	0.00117426	21.1474
phylum.Actinobacteria.id.400	rs1397793	-0.0521387	0.3857	0.00122624	21.8294
phylum.Actinobacteria.id.400	rs6496870	0.0510777	0.3549	0.00111839	20.1402
phylum.Actinobacteria.id.400	rs857444	0.0507315	0.3608	0.00118355	21.3125
phylum.Actinobacteria.id.400	rs12528285	0.0809469	0.0944	0.00111318	20.0462
phylum.Actinobacteria.id.400	rs80124826	-0.124191	0.0626	0.00165372	19.8725
phylum.Actinobacteria.id.400	rs13192624	-0.0522862	0.2783	0.00109527	19.7179
phylum.Actinobacteria.id.400	rs75211493	0.0840786	0.0716	0.00124588	20.7111
phylum.Actinobacteria.id.400	rs6743026	0.0589446	0.174	0.00107138	19.1692
phylum.Actinobacteria.id.400	rs11766971	0.0476376	0.505	0.00111194	20.0205
phylum.Bacteroidetes.id.905	rs73846128	-0.0664262	0.17	0.00134887	24.7622
phylum.Bacteroidetes.id.905	rs73512608	-0.123117	0.0527	0.00237713	27.0399
phylum.Bacteroidetes.id.905	rs111845179	0.104177	0.0616	0.00144565	23.7314
phylum.Bacteroidetes.id.905	rs73975615	-0.207163	0.0109	0.00649634	21.892
phylum.Bacteroidetes.id.905	rs2032750	-0.0510857	0.4513	0.00127976	22.8756
phylum.Bacteroidetes.id.905	rs7546249	-0.0569173	0.2455	0.00125924	23.1136
phylum.Bacteroidetes.id.905	rs13291169	0.0700929	0.16	0.00126608	22.1998
phylum.Bacteroidetes.id.905	rs17343978	-0.0556041	0.2604	0.00116438	21.3715
phylum.Bacteroidetes.id.905	rs929878	-0.0540001	0.2445	0.00107573	19.7426
phylum.Bacteroidetes.id.905	rs72706335	-0.223193	0.0656	0.00532857	20.4535
phylum.Bacteroidetes.id.905	rs7999780	0.0543635	0.2207	0.00104666	19.198
phylum.Bacteroidetes.id.905	rs6586324	0.0477792	0.4533	0.00111892	20.5327
phylum.Bacteroidetes.id.905	rs62531359	0.0657788	0.1451	0.00105013	19.2576
phylum.Bacteroidetes.id.905	rs62575403	0.145424	0.0437	0.00225512	21.8495
phylum.Cyanobacteria.id.1500	rs789068	-0.111385	0.172	0.0038342	27.3584
phylum.Cyanobacteria.id.1500	rs9864379	-0.138933	0.1133	0.0038662	26.8579
phylum.Cyanobacteria.id.1500	rs76531781	-0.231868	0.0497	0.00600119	22.0728
phylum.Cyanobacteria.id.1500	rs7148504	0.0800404	0.3052	0.0028769	20.5311
phylum.Cyanobacteria.id.1500	rs584122	-0.151774	0.0666	0.00310581	21.5592
phylum.Cyanobacteria.id.1500	rs2314810	-0.218257	0.0547	0.00557912	22.0602
phylum.Cyanobacteria.id.1500	rs2553290	0.0962131	0.2197	0.00316003	22.5422
phylum.Cyanobacteria.id.1500	rs12555298	0.0974327	0.175	0.00277274	19.7245
phylum.Cyanobacteria.id.1500	rs2585223	0.111364	0.1531	0.00291528	20.2006
phylum.Cyanobacteria.id.1500	rs61972390	0.107346	0.168	0.0030128	19.594
phylum.Euryarchaeota.id.55	rs10202904	-0.115986	0.4672	0.0065281	25.3575
phylum.Euryarchaeota.id.55	rs76029318	0.214866	0.0646	0.00651915	24.0036
phylum.Euryarchaeota.id.55	rs73031978	-0.197523	0.0915	0.00644453	22.6957
phylum.Euryarchaeota.id.55	rs34928225	0.19977	0.0755	0.0062911	22.038
phylum.Euryarchaeota.id.55	rs7635189	0.119983	0.331	0.0061071	21.3895
phylum.Euryarchaeota.id.55	rs77658038	-0.160157	0.1173	0.00576121	22.0658
phylum.Euryarchaeota.id.55	rs894996	0.203577	0.0716	0.00568124	21.3921
phylum.Euryarchaeota.id.55	rs56131665	0.176759	0.0934	0.00558764	20.9815
phylum.Euryarchaeota.id.55	rs45498998	-0.131882	0.1849	0.00526011	20.3479
phylum.Euryarchaeota.id.55	rs7015093	-0.118111	0.2634	0.00515023	19.9466
phylum.Euryarchaeota.id.55	rs11022995	-0.10373	0.4533	0.00528711	20.5273
phylum.Euryarchaeota.id.55	rs6508769	0.150529	0.165	0.00569261	19.9294
phylum.Euryarchaeota.id.55	rs6064552	-0.123612	0.1978	0.00529503	20.0845
phylum.Firmicutes.id.1672	rs3792064	0.0897349	0.0795	0.00135501	24.1655
phylum.Firmicutes.id.1672	rs2009919	0.0536457	0.4493	0.00142421	25.4683
phylum.Firmicutes.id.1672	rs112334273	0.0627459	0.2455	0.00132945	24.2482
phylum.Firmicutes.id.1672	rs13421739	0.0943944	0.0567	0.00150324	27.6078
phylum.Firmicutes.id.1672	rs7975768	0.0512732	0.3648	0.00123235	22.0332
phylum.Firmicutes.id.1672	rs2332027	-0.0482656	0.5	0.00115468	21.199
phylum.Firmicutes.id.1672	rs2273429	-0.0702112	0.1074	0.00114616	21.039
phylum.Firmicutes.id.1672	rs7247191	-0.0713033	0.1382	0.00111736	20.513
phylum.Firmicutes.id.1672	rs72771021	-0.141357	0.0497	0.00231291	21.0175
phylum.Firmicutes.id.1672	rs3852931	-0.0482086	0.4662	0.00115311	21.0778
phylum.Firmicutes.id.1672	rs2547978	0.0465802	0.4841	0.00107051	19.6498
phylum.Firmicutes.id.1672	rs36111799	-0.0480708	0.4264	0.00113934	20.7869
phylum.Firmicutes.id.1672	rs12554342	-0.0525703	0.2883	0.0011018	20.2184
phylum.Firmicutes.id.1672	rs72738886	0.0864609	0.0775	0.00121627	20.6189
phylum.Firmicutes.id.1672	rs4750583	0.0616007	0.1819	0.00117637	19.9418
phylum.Firmicutes.id.1672	rs6815608	0.0935765	0.0845	0.00117565	19.6905
phylum.Firmicutes.id.1672	rs8085381	0.0647291	0.1471	0.00106745	19.5948
phylum.Firmicutes.id.1672	rs56199908	-0.186194	0.0537	0.00364851	20.565
phylum.Firmicutes.id.1672	rs7573799	-0.0698446	0.1064	0.00115142	20.5847
phylum.Firmicutes.id.1672	rs6814436	0.0680205	0.1322	0.00110775	20.3319
phylum.Lentisphaerae.id.2238	rs2825714	-0.138226	0.1571	0.00480087	22.8514
phylum.Lentisphaerae.id.2238	rs11770843	0.111896	0.2594	0.00480064	22.7056
phylum.Lentisphaerae.id.2238	rs77599476	0.229981	0.0656	0.00612548	22.9519
phylum.Lentisphaerae.id.2238	rs62570196	-0.217203	0.0686	0.00652613	24.3973
phylum.Lentisphaerae.id.2238	rs72640280	0.220185	0.0537	0.00534573	20.5197
phylum.Lentisphaerae.id.2238	rs17114848	0.148972	0.1093	0.00443677	21.1107
phylum.Lentisphaerae.id.2238	rs1002941	0.107661	0.2793	0.0044704	21.2714
phylum.Lentisphaerae.id.2238	rs2731834	0.109935	0.2237	0.0045265	21.535
phylum.Lentisphaerae.id.2238	rs60995569	-0.16062	0.0895	0.00477812	22.733
phylum.Lentisphaerae.id.2238	rs2031282	0.120412	0.17	0.00417123	19.8419
phylum.Lentisphaerae.id.2238	rs73113483	-0.131681	0.1233	0.00439154	20.8239
phylum.Proteobacteria.id.2375	rs922773	-0.0803778	0.1402	0.00142794	25.9256
phylum.Proteobacteria.id.2375	rs2532663	-0.125578	0.0626	0.0018168	23.6814
phylum.Proteobacteria.id.2375	rs12150865	0.0511615	0.4751	0.00129932	23.1151
phylum.Proteobacteria.id.2375	rs2347697	0.0502281	0.3181	0.00116299	21.2446
phylum.Proteobacteria.id.2375	rs312757	-0.0517269	0.2982	0.00114984	21.0065
phylum.Proteobacteria.id.2375	rs12467198	0.0498267	0.3419	0.00109612	20.0108
phylum.Proteobacteria.id.2375	rs10750258	-0.0491248	0.3936	0.00112738	20.5957
phylum.Proteobacteria.id.2375	rs6707783	0.0849593	0.1153	0.00118019	20.4674
phylum.Proteobacteria.id.2375	rs72771021	0.141726	0.0497	0.00232602	20.9993
phylum.Proteobacteria.id.2375	rs3890996	-0.0474614	0.5388	0.00111261	20.1808
phylum.Proteobacteria.id.2375	rs74757828	0.0951285	0.0577	0.00115483	19.2294
phylum.Proteobacteria.id.2375	rs4340090	-0.0668162	0.1252	0.00103865	18.973
phylum.Proteobacteria.id.2375	rs11715072	-0.0519289	0.2893	0.00111133	20.3009
phylum.Proteobacteria.id.2375	rs11126162	-0.0770689	0.0885	0.000929058	16.9692
phylum.Tenericutes.id.3919	rs74603314	0.221639	0.0457	0.00506947	22.9136
phylum.Tenericutes.id.3919	rs10108398	0.0769142	0.2913	0.00227797	24.9551
phylum.Tenericutes.id.3919	rs11890098	0.074438	0.2555	0.00206304	23.5466
phylum.Tenericutes.id.3919	rs72901605	-0.0841852	0.1859	0.00211771	22.3341
phylum.Tenericutes.id.3919	rs3768491	-0.0681052	0.2863	0.00189381	20.8715
phylum.Tenericutes.id.3919	rs17214486	0.06099	0.4016	0.00177285	20.2198
phylum.Tenericutes.id.3919	rs12566890	-0.101147	0.0954	0.00168358	19.1729
phylum.Tenericutes.id.3919	rs78169027	-0.108283	0.1083	0.00197144	20.8201
phylum.Tenericutes.id.3919	rs4885016	-0.0819606	0.1571	0.00178493	20.3596
phylum.Tenericutes.id.3919	rs28537087	0.0820873	0.164	0.00166669	18.9986
phylum.Tenericutes.id.3919	rs2464826	0.0944239	0.1262	0.0018038	19.8705
phylum.Tenericutes.id.3919	rs6043847	-0.114937	0.0696	0.00191677	21.3707
phylum.Verrucomicrobia.id.3982	rs74542928	0.115994	0.0785	0.0021439	25.1396
phylum.Verrucomicrobia.id.3982	rs11252894	0.0784055	0.1978	0.0018706	23.1995
phylum.Verrucomicrobia.id.3982	rs2602429	0.0764148	0.2217	0.0020436	24.7823
phylum.Verrucomicrobia.id.3982	rs11729256	0.0696984	0.2386	0.00181419	22.4914
phylum.Verrucomicrobia.id.3982	rs45598138	-0.143901	0.0517	0.00223042	22.1975
phylum.Verrucomicrobia.id.3982	rs61779207	-0.0755253	0.1779	0.00174336	21.1052
phylum.Verrucomicrobia.id.3982	rs76430504	-0.11753	0.0557	0.00183019	21.3095
phylum.Verrucomicrobia.id.3982	rs9349825	-0.0660243	0.2793	0.00169826	21.0449
phylum.Verrucomicrobia.id.3982	rs117107102	0.204283	0.0447	0.00448141	22.8185
phylum.Verrucomicrobia.id.3982	rs3995795	0.0610914	0.3181	0.00160273	19.4273
phylum.Verrucomicrobia.id.3982	rs12908520	0.0594916	0.4563	0.00173562	21.5209
phylum.Verrucomicrobia.id.3982	rs12512971	0.171057	0.0487	0.00469009	18.4577
class.Actinobacteria.id.419	rs182549	0.111489	0.4911	0.00520644	85.3667
class.Actinobacteria.id.419	rs6660520	0.0711483	0.2147	0.00171304	27.9808
class.Actinobacteria.id.419	rs8047955	0.0575816	0.3519	0.00148925	24.317
class.Actinobacteria.id.419	rs7322849	0.0944467	0.0964	0.00146621	23.9504
class.Actinobacteria.id.419	rs72767435	-0.126352	0.0676	0.00165048	21.3198
class.Actinobacteria.id.419	rs134366	0.111877	0.0596	0.00158206	22.6593
class.Actinobacteria.id.419	rs10841473	-0.0583765	0.2704	0.00137119	22.3934
class.Actinobacteria.id.419	rs11745923	0.0563759	0.3966	0.00145768	23.8095
class.Actinobacteria.id.419	rs1515761	0.0762317	0.1332	0.00129531	20.1331
class.Actinobacteria.id.419	rs12899991	0.0719923	0.16	0.0013372	21.6649
class.Actinobacteria.id.419	rs12049045	0.0510452	0.3817	0.00122072	19.9331
class.Actinobacteria.id.419	rs1376754	0.0509242	0.4702	0.00126456	20.4864
class.Actinobacteria.id.419	rs11655079	-0.0560674	0.2495	0.00124627	20.3482
class.Actinobacteria.id.419	rs7700479	-0.0769653	0.0795	0.00119887	19.5783
class.Actinobacteria.id.419	rs80083040	0.155784	0.0517	0.0024975	20.0325
class.Actinobacteria.id.419	rs961091	0.0501255	0.4334	0.00121456	19.8324
class.Actinobacteria.id.419	rs4945008	0.0540741	0.3002	0.00121486	19.8397
class.Actinobacteria.id.419	rs857444	0.0509553	0.3608	0.00119402	19.4978
class.Alphaproteobacteria.id.2379	rs9813022	-0.0751277	0.3022	0.00247902	23.8353
class.Alphaproteobacteria.id.2379	rs76784716	0.133271	0.0716	0.0025762	24.7722
class.Alphaproteobacteria.id.2379	rs140912403	-0.160677	0.0646	0.00299303	25.5712
class.Alphaproteobacteria.id.2379	rs34569731	0.0705145	0.335	0.00219247	20.0239
class.Alphaproteobacteria.id.2379	rs10803434	-0.0692742	0.4513	0.00237008	21.6499
class.Alphaproteobacteria.id.2379	rs55876211	-0.080811	0.172	0.00200405	19.2514
class.Alphaproteobacteria.id.2379	rs7960664	0.0969489	0.1511	0.00211155	20.301
class.Alphaproteobacteria.id.2379	rs17061716	0.0927341	0.1372	0.00210435	19.9555
class.Alphaproteobacteria.id.2379	rs12977163	0.0690234	0.3678	0.00220395	20.1289
class.Alphaproteobacteria.id.2379	rs62285697	0.0805256	0.1998	0.00216888	19.8079
class.Bacilli.id.1673	rs2952251	-0.0598868	0.2525	0.0013439	23.3588
class.Bacilli.id.1673	rs77558518	-0.107255	0.0646	0.00146021	23.1548
class.Bacilli.id.1673	rs57872228	-0.0714773	0.171	0.00136544	23.7542
class.Bacilli.id.1673	rs35344081	0.0619529	0.2406	0.00136637	23.769
class.Bacilli.id.1673	rs78938557	0.108007	0.0676	0.00141099	21.5113
class.Bacilli.id.1673	rs11730038	-0.0630747	0.2406	0.00137994	24.0097
class.Bacilli.id.1673	rs76717940	0.156331	0.0606	0.00286119	22.9982
class.Bacilli.id.1673	rs1962325	0.0554219	0.3191	0.0013413	23.3083
class.Bacilli.id.1673	rs74352383	-0.104496	0.0944	0.00140072	23.1682
class.Bacilli.id.1673	rs9581006	0.225309	0.0457	0.00542712	23.1966
class.Bacilli.id.1673	rs11110282	-0.101189	0.0676	0.00135028	21.6661
class.Bacilli.id.1673	rs4028634	0.0520614	0.4254	0.00129111	22.462
class.Bacilli.id.1673	rs694949	-0.081146	0.1223	0.00122221	20.3111
class.Bacilli.id.1673	rs12797734	0.0572158	0.2525	0.00120332	20.3606
class.Bacilli.id.1673	rs28564647	-0.0613034	0.2058	0.00114188	19.8525
class.Bacilli.id.1673	rs7666190	-0.104044	0.0626	0.0016846	17.6068
class.Bacilli.id.1673	rs4459992	0.0535854	0.3201	0.00121995	21.2042
class.Bacilli.id.1673	rs34989881	0.111056	0.0656	0.00156887	20.3708
class.Bacilli.id.1673	rs111552159	0.128032	0.0636	0.00175127	19.9083
class.Bacilli.id.1673	rs13068444	0.0601035	0.1928	0.00112355	19.4121
class.Bacilli.id.1673	rs1595463	0.0476864	0.4871	0.00111063	19.2975
class.Bacilli.id.1673	rs74663707	0.0979154	0.0726	0.00120946	19.0926
class.Bacteroidia.id.912	rs55773148	-0.121514	0.0527	0.00231565	26.3366
class.Bacteroidia.id.912	rs7631304	-0.0645771	0.17	0.00128504	23.5876
class.Bacteroidia.id.912	rs73975615	-0.207018	0.0109	0.00648718	21.8609
class.Bacteroidia.id.912	rs111845179	0.102648	0.0616	0.00140359	23.0386
class.Bacteroidia.id.912	rs2032750	-0.0508393	0.4513	0.00126746	22.6542
class.Bacteroidia.id.912	rs7546249	-0.0567113	0.2455	0.00125015	22.9452
class.Bacteroidia.id.912	rs929878	-0.0548532	0.2445	0.00110994	20.3701
class.Bacteroidia.id.912	rs13291169	0.0689676	0.16	0.00122573	21.4901
class.Bacteroidia.id.912	rs17343978	-0.0552057	0.2604	0.00114773	21.0645
class.Bacteroidia.id.912	rs72706335	-0.22241	0.0656	0.00529119	20.3039
class.Bacteroidia.id.912	rs11146701	0.0473596	0.4254	0.00110668	20.1839
class.Bacteroidia.id.912	rs62531359	0.0655728	0.1451	0.00104357	19.136
class.Bacteroidia.id.912	rs4146051	-0.107377	0.0557	0.0016772	19.1017
class.Bacteroidia.id.912	rs79585701	0.0646823	0.1292	0.00101823	18.6851
class.Bacteroidia.id.912	rs4916508	-0.0466729	0.4354	0.00107074	19.6392
class.Bacteroidia.id.912	rs62575403	0.140055	0.0437	0.00209157	20.2595
class.Betaproteobacteria.id.2867	rs4033856	0.0832423	0.1292	0.00155141	24.7725
class.Betaproteobacteria.id.2867	rs2367850	0.064006	0.2207	0.0014397	24.0993
class.Betaproteobacteria.id.2867	rs12467854	0.0641363	0.2078	0.0013886	23.6891
class.Betaproteobacteria.id.2867	rs6087811	-0.0978177	0.0815	0.00149789	24.2753
class.Betaproteobacteria.id.2867	rs62395635	0.109741	0.0706	0.00142917	21.62
class.Betaproteobacteria.id.2867	rs2613606	-0.0513106	0.3936	0.00128859	22.12
class.Betaproteobacteria.id.2867	rs1928341	0.0525581	0.4215	0.0013196	22.6584
class.Betaproteobacteria.id.2867	rs72747231	-0.137281	0.0417	0.00196694	22.353
class.Betaproteobacteria.id.2867	rs11128180	0.0592944	0.2237	0.00123474	21.2008
class.Betaproteobacteria.id.2867	rs2321387	-0.0494596	0.5298	0.00118993	20.428
class.Betaproteobacteria.id.2867	rs1511453	0.0923492	0.0636	0.00125692	21.499
class.Betaproteobacteria.id.2867	rs9964679	0.052911	0.3101	0.00123562	21.2158
class.Betaproteobacteria.id.2867	rs56386628	-0.0622252	0.2177	0.00122499	21.0281
class.Betaproteobacteria.id.2867	rs320161	0.0572286	0.2753	0.00120571	20.5617
class.Betaproteobacteria.id.2867	rs75242906	-0.121083	0.0537	0.00171885	18.5972
class.Clostridia.id.1859	rs6815608	0.103803	0.0845	0.00144607	24.2263
class.Clostridia.id.1859	rs112334273	0.0641008	0.2455	0.00138766	25.3114
class.Clostridia.id.1859	rs6814436	0.0739995	0.1322	0.00131127	24.0724
class.Clostridia.id.1859	rs72915163	-0.0581025	0.2654	0.00126648	23.2249
class.Clostridia.id.1859	rs2273429	-0.0724037	0.1074	0.00121811	22.3612
class.Clostridia.id.1859	rs10774377	0.052659	0.334	0.00116559	21.3879
class.Clostridia.id.1859	rs13179700	0.0511937	0.3549	0.00118903	21.8279
class.Clostridia.id.1859	rs6934062	0.0524406	0.2843	0.00114078	20.3942
class.Clostridia.id.1859	rs1842454	-0.0547202	0.2068	0.00100587	18.4642
class.Clostridia.id.1859	rs10209007	0.0794173	0.0795	0.00106286	18.9497
class.Clostridia.id.1859	rs76767978	0.0698882	0.1183	0.00108937	19.9866
class.Clostridia.id.1859	rs13105690	-0.0529097	0.2674	0.00109172	20.0418
class.Clostridia.id.1859	rs76860606	0.0947036	0.0716	0.00100574	17.6957
class.Clostridia.id.1859	rs72738886	0.086617	0.0775	0.00122072	20.6945
class.Clostridia.id.1859	rs7269302	-0.0963981	0.0706	0.00118644	20.6722
class.Clostridia.id.1859	rs6797343	0.0592279	0.174	0.00105532	19.373
class.Clostridia.id.1859	rs13421739	0.0888472	0.0567	0.00133178	24.4547
class.Coriobacteriia.id.809	rs719099	0.0778402	0.1362	0.00140904	24.954
class.Coriobacteriia.id.809	rs240104	-0.0603429	0.2445	0.0012858	22.6271
class.Coriobacteriia.id.809	rs11250875	0.06075	0.2087	0.00121534	21.5232
class.Coriobacteriia.id.809	rs34739816	0.0965017	0.0815	0.00129972	21.5917
class.Coriobacteriia.id.809	rs76779974	0.0774888	0.1123	0.0012364	20.3231
class.Coriobacteriia.id.809	rs80046645	0.25584	0.0408	0.00642656	20.7109
class.Coriobacteriia.id.809	rs1816223	-0.0586265	0.2107	0.00116623	20.65
class.Coriobacteriia.id.809	rs67561917	-0.0714367	0.1421	0.00123809	21.4838
class.Coriobacteriia.id.809	rs3025411	0.0926543	0.1044	0.00124697	19.5632
class.Coriobacteriia.id.809	rs11656361	0.0773006	0.1292	0.0011624	19.3915
class.Coriobacteriia.id.809	rs1397793	-0.0498855	0.3857	0.00112166	19.6792
class.Coriobacteriia.id.809	rs11073596	0.0510212	0.34	0.00113478	19.9096
class.Coriobacteriia.id.809	rs2442778	-0.116408	0.0457	0.00150249	20.2689
class.Coriobacteriia.id.809	rs62448869	-0.0486059	0.4602	0.00113361	19.8892
class.Coriobacteriia.id.809	rs13307134	0.0565686	0.2356	0.00114388	20.0695
class.Coriobacteriia.id.809	rs12974142	0.0789796	0.1083	0.00113949	19.8623
class.Coriobacteriia.id.809	rs8010111	-0.103377	0.0646	0.00126919	20.3253
class.Deltaproteobacteria.id.3087	rs6058181	0.0825716	0.1233	0.00163672	24.7518
class.Deltaproteobacteria.id.3087	rs4506934	-0.0936514	0.1123	0.00143646	21.6627
class.Deltaproteobacteria.id.3087	rs17791387	-0.0735881	0.1412	0.00150796	22.7577
class.Deltaproteobacteria.id.3087	rs2838334	0.0561722	0.3231	0.0013484	20.4774
class.Deltaproteobacteria.id.3087	rs9928243	-0.0538457	0.4254	0.00137759	20.9199
class.Deltaproteobacteria.id.3087	rs11599763	-0.0544219	0.3897	0.00141479	21.4872
class.Deltaproteobacteria.id.3087	rs112381107	0.206594	0.0477	0.00456613	20.4354
class.Deltaproteobacteria.id.3087	rs17084793	-0.0710762	0.161	0.00130732	19.8475
class.Deltaproteobacteria.id.3087	rs2692012	0.110335	0.0636	0.00144544	18.9656
class.Deltaproteobacteria.id.3087	rs1035691	-0.055176	0.338	0.00135551	20.5856
class.Deltaproteobacteria.id.3087	rs62020470	-0.0585411	0.2594	0.0013484	20.4774
class.Deltaproteobacteria.id.3087	rs16851319	-0.0705516	0.1869	0.00144136	21.871
class.Deltaproteobacteria.id.3087	rs3935584	-0.0523485	0.496	0.0013489	20.4824
class.Deltaproteobacteria.id.3087	rs55744759	-0.0779693	0.1163	0.00137297	20.851
class.Erysipelotrichia.id.2147	rs62504403	0.0681159	0.2356	0.00166794	28.3673
class.Erysipelotrichia.id.2147	rs7234058	-0.0945759	0.0974	0.00140515	23.741
class.Erysipelotrichia.id.2147	rs17530232	0.10305	0.0765	0.00126433	21.0397
class.Erysipelotrichia.id.2147	rs2300774	0.0524152	0.4076	0.00132092	24.0911
class.Erysipelotrichia.id.2147	rs35161940	-0.0806041	0.1272	0.00126771	23.1157
class.Erysipelotrichia.id.2147	rs10781552	-0.0552212	0.3121	0.00127068	22.6304
class.Erysipelotrichia.id.2147	rs8003149	0.0538798	0.2823	0.00116526	21.2454
class.Erysipelotrichia.id.2147	rs4078432	-0.0608929	0.1809	0.00116359	20.7209
class.Erysipelotrichia.id.2147	rs1074800	0.0492438	0.3986	0.00114877	20.4567
class.Erysipelotrichia.id.2147	rs56970041	0.0724144	0.1113	0.001063	19.3832
class.Erysipelotrichia.id.2147	rs7826267	-0.0839071	0.0746	0.00100859	17.753
class.Erysipelotrichia.id.2147	rs1884466	-0.0475363	0.4513	0.00108423	19.7576
class.Erysipelotrichia.id.2147	rs290833	-0.0497374	0.3688	0.0011198	19.9402
class.Gammaproteobacteria.id.3303	rs6706173	0.074251	0.1501	0.00160327	25.7225
class.Gammaproteobacteria.id.3303	rs11181912	-0.0579153	0.3449	0.00148168	23.7643
class.Gammaproteobacteria.id.3303	rs79795896	-0.15921	0.0537	0.00270228	20.5253
class.Gammaproteobacteria.id.3303	rs2234691	0.0762905	0.1541	0.00122779	19.6799
class.Gammaproteobacteria.id.3303	rs6469506	0.0541424	0.3907	0.00135001	21.6578
class.Gammaproteobacteria.id.3303	rs12404135	-0.0788843	0.1173	0.00137248	20.9302
class.Gammaproteobacteria.id.3303	rs9973122	0.0740614	0.1421	0.00132395	20.7447
class.Gammaproteobacteria.id.3303	rs9494710	-0.0549673	0.3757	0.00131855	20.6599
class.Gammaproteobacteria.id.3303	rs75101789	0.0729012	0.1561	0.00124672	19.9998
class.Lentisphaeria.id.2250	rs2825714	-0.13741	0.1571	0.00474471	22.559
class.Lentisphaeria.id.2250	rs17114848	0.152377	0.1093	0.004641	22.0636
class.Lentisphaeria.id.2250	rs77599476	0.230292	0.0656	0.00614212	22.9899
class.Lentisphaeria.id.2250	rs11770843	0.109431	0.2594	0.00459233	21.6974
class.Lentisphaeria.id.2250	rs72640280	0.220207	0.0537	0.00534689	20.5027
class.Lentisphaeria.id.2250	rs62570196	-0.21635	0.0686	0.0064751	24.1792
class.Lentisphaeria.id.2250	rs2731834	0.109438	0.2237	0.00448751	21.3261
class.Lentisphaeria.id.2250	rs2031282	0.122369	0.17	0.00430972	20.4819
class.Lentisphaeria.id.2250	rs1002941	0.105025	0.2793	0.00425588	20.2249
class.Lentisphaeria.id.2250	rs73113483	-0.131217	0.1233	0.00435905	20.6473
class.Melainabacteria.id.1589	rs9864379	-0.159735	0.1133	0.00513394	29.8015
class.Melainabacteria.id.1589	rs11150282	0.0989488	0.3211	0.0042785	25.227
class.Melainabacteria.id.1589	rs16851659	-0.0896103	0.3887	0.0039111	23.0954
class.Melainabacteria.id.1589	rs73074665	0.166216	0.0855	0.00377741	21.8252
class.Melainabacteria.id.1589	rs4129395	0.0896187	0.4264	0.00396586	23.432
class.Melainabacteria.id.1589	rs79790072	0.226722	0.0567	0.00523152	21.5883
class.Melainabacteria.id.1589	rs10738747	0.0814624	0.496	0.00330551	19.5075
class.Melainabacteria.id.1589	rs1221147	0.123968	0.1561	0.00341217	19.742
class.Melainabacteria.id.1589	rs113884518	-0.205352	0.0487	0.00456503	20.3617
class.Melainabacteria.id.1589	rs789069	-0.103539	0.172	0.00331109	19.5239
class.Melainabacteria.id.1589	rs367480	-0.083758	0.4274	0.00344025	20.3157
class.Melainabacteria.id.1589	rs28678345	0.214848	0.0467	0.00479265	20.8088
class.Melainabacteria.id.1589	rs10148250	0.0861928	0.4563	0.00362995	19.859
class.Methanobacteria.id.119	rs10202904	-0.121754	0.4672	0.00719054	26.747
class.Methanobacteria.id.119	rs73457410	0.21534	0.0666	0.0069034	24.3021
class.Methanobacteria.id.119	rs6776814	-0.199566	0.0895	0.00688948	23.4688
class.Methanobacteria.id.119	rs894996	0.216999	0.0716	0.00647634	23.3364
class.Methanobacteria.id.119	rs75208022	-0.227245	0.0765	0.00673465	21.7038
class.Methanobacteria.id.119	rs12825290	-0.216781	0.0606	0.00610007	19.2841
class.Methanobacteria.id.119	rs56131665	0.178661	0.0934	0.00575311	20.6574
class.Methanobacteria.id.119	rs11018665	0.111465	0.341	0.00532506	19.7868
class.Methanobacteria.id.119	rs4257531	0.164498	0.1143	0.00638397	20.303
class.Methanobacteria.id.119	rs6508769	0.153519	0.165	0.00594705	19.8444
class.Methanobacteria.id.119	rs73068003	-0.15814	0.1223	0.0054432	20.1953
class.Methanobacteria.id.119	rs10424197	-0.111274	0.325	0.00543557	20.1997
class.Mollicutes.id.3920	rs74603314	0.221639	0.0457	0.00506947	22.9136
class.Mollicutes.id.3920	rs10108398	0.0769142	0.2913	0.00227797	24.9551
class.Mollicutes.id.3920	rs11890098	0.074438	0.2555	0.00206304	23.5466
class.Mollicutes.id.3920	rs72901605	-0.0841852	0.1859	0.00211771	22.3341
class.Mollicutes.id.3920	rs3768491	-0.0681052	0.2863	0.00189381	20.8715
class.Mollicutes.id.3920	rs17214486	0.06099	0.4016	0.00177285	20.2198
class.Mollicutes.id.3920	rs12566890	-0.101147	0.0954	0.00168358	19.1729
class.Mollicutes.id.3920	rs78169027	-0.108283	0.1083	0.00197144	20.8201
class.Mollicutes.id.3920	rs4885016	-0.0819606	0.1571	0.00178493	20.3596
class.Mollicutes.id.3920	rs28537087	0.0820873	0.164	0.00166669	18.9986
class.Mollicutes.id.3920	rs2464826	0.0944239	0.1262	0.0018038	19.8705
class.Mollicutes.id.3920	rs6043847	-0.114937	0.0696	0.00191677	21.3707
class.Negativicutes.id.2164	rs1643968	-0.0565284	0.2803	0.00139261	25.3362
class.Negativicutes.id.2164	rs60274479	-0.0659623	0.2227	0.00137132	24.1794
class.Negativicutes.id.2164	rs13086907	0.0625312	0.1998	0.00123898	22.5291
class.Negativicutes.id.2164	rs73232831	-0.151829	0.0636	0.00247119	23.2372
class.Negativicutes.id.2164	rs71405394	-0.114178	0.0517	0.00162343	22.5358
class.Negativicutes.id.2164	rs61249479	0.0777075	0.0875	0.00116768	21.2333
class.Negativicutes.id.2164	rs1447205	-0.0502053	0.3618	0.00117988	21.4554
class.Negativicutes.id.2164	rs4722181	0.0501306	0.4761	0.0012346	22.4493
class.Negativicutes.id.2164	rs4463806	-0.0543966	0.2038	0.000972681	17.6791
class.Negativicutes.id.2164	rs9423647	0.047817	0.5149	0.00113436	20.6257
class.Negativicutes.id.2164	rs2834062	0.0489057	0.3648	0.00110986	20.1874
class.Negativicutes.id.2164	rs1649999	0.0748989	0.0974	0.00112128	20.2439
class.Negativicutes.id.2164	rs1135612	0.0529785	0.2445	0.00108676	19.7592
class.Verrucomicrobiae.id.4029	rs11729256	0.0749798	0.2386	0.00209725	24.9235
class.Verrucomicrobiae.id.4029	rs4936098	0.0648843	0.34	0.00191785	22.7817
class.Verrucomicrobiae.id.4029	rs9349825	-0.0704036	0.2793	0.0019273	22.8942
class.Verrucomicrobiae.id.4029	rs74542928	0.112164	0.0785	0.00200272	22.5036
class.Verrucomicrobiae.id.4029	rs2602429	0.0746844	0.2217	0.00195194	22.8589
class.Verrucomicrobiae.id.4029	rs4242783	0.0689292	0.2873	0.00185979	21.7777
class.Verrucomicrobiae.id.4029	rs11184341	0.0655342	0.2783	0.00178625	21.2264
class.Verrucomicrobiae.id.4029	rs61779207	-0.0758309	0.1779	0.00175963	20.4283
class.Verrucomicrobiae.id.4029	rs117107102	0.204683	0.0447	0.00450094	22.4844
class.Verrucomicrobiae.id.4029	rs12908520	0.0618926	0.4563	0.00187966	22.3366
class.Verrucomicrobiae.id.4029	rs111862613	0.090699	0.166	0.00182539	21.248
class.Verrucomicrobiae.id.4029	rs941682	-0.0631436	0.3111	0.00163086	19.287
order.Actinomycetales.id.420	rs35011108	0.241546	0.0636	0.00629259	22.9741
order.Actinomycetales.id.420	rs2889192	0.0884052	0.2068	0.00265848	20.5489
order.Actinomycetales.id.420	rs34583783	0.123688	0.1024	0.00283314	21.9027
order.Actinomycetales.id.420	rs4073240	0.074973	0.3827	0.00268099	20.7233
order.Actinomycetales.id.420	rs58484246	0.075828	0.326	0.00260411	20.1275
order.Bacillales.id.1674	rs74887130	-0.192166	0.1322	0.00883418	28.6639
order.Bacillales.id.1674	rs4617108	0.248861	0.0606	0.00736427	22.3754
order.Bacillales.id.1674	rs62640857	0.148238	0.1839	0.00633339	20.6064
order.Bacillales.id.1674	rs1287018	0.141125	0.16	0.0060541	19.5216
order.Bacillales.id.1674	rs10410917	0.11471	0.5964	0.00645675	21.0363
order.Bacillales.id.1674	rs74420793	-0.164413	0.162	0.00697078	21.5856
order.Bacillales.id.1674	rs11034576	0.205765	0.0795	0.0066537	20.5905
order.Bacillales.id.1674	rs10233278	-0.116319	0.4125	0.00671757	21.8918
order.Bacillales.id.1674	rs11207728	-0.14455	0.2028	0.00638219	20.7918
order.Bacillales.id.1674	rs11844714	-0.143245	0.163	0.00613816	19.992
order.Bacillales.id.1674	rs12522021	0.174339	0.0924	0.00582291	18.9357
order.Bacteroidales.id.913	rs55773148	-0.121514	0.0527	0.00231565	26.3366
order.Bacteroidales.id.913	rs7631304	-0.0645771	0.17	0.00128504	23.5876
order.Bacteroidales.id.913	rs73975615	-0.207018	0.0109	0.00648718	21.8609
order.Bacteroidales.id.913	rs111845179	0.102648	0.0616	0.00140359	23.0386
order.Bacteroidales.id.913	rs2032750	-0.0508393	0.4513	0.00126746	22.6542
order.Bacteroidales.id.913	rs7546249	-0.0567113	0.2455	0.00125015	22.9452
order.Bacteroidales.id.913	rs929878	-0.0548532	0.2445	0.00110994	20.3701
order.Bacteroidales.id.913	rs13291169	0.0689676	0.16	0.00122573	21.4901
order.Bacteroidales.id.913	rs17343978	-0.0552057	0.2604	0.00114773	21.0645
order.Bacteroidales.id.913	rs72706335	-0.22241	0.0656	0.00529119	20.3039
order.Bacteroidales.id.913	rs11146701	0.0473596	0.4254	0.00110668	20.1839
order.Bacteroidales.id.913	rs62531359	0.0655728	0.1451	0.00104357	19.136
order.Bacteroidales.id.913	rs4146051	-0.107377	0.0557	0.0016772	19.1017
order.Bacteroidales.id.913	rs79585701	0.0646823	0.1292	0.00101823	18.6851
order.Bacteroidales.id.913	rs4916508	-0.0466729	0.4354	0.00107074	19.6392
order.Bacteroidales.id.913	rs62575403	0.140055	0.0437	0.00209157	20.2595
order.Bifidobacteriales.id.432	rs182549	0.11707	0.4911	0.0056913	85.3602
order.Bifidobacteriales.id.432	rs7322849	0.110676	0.0964	0.00202874	30.3161
order.Bifidobacteriales.id.432	rs76671854	-0.0892981	0.1252	0.001704	23.7619
order.Bifidobacteriales.id.432	rs4957061	0.0569873	0.4652	0.00160347	23.7582
order.Bifidobacteriales.id.432	rs10841473	-0.0613031	0.2704	0.00151559	22.6347
order.Bifidobacteriales.id.432	rs4567981	0.0577763	0.4394	0.00163465	24.2209
order.Bifidobacteriales.id.432	rs13020688	0.0584045	0.3529	0.00154457	22.8841
order.Bifidobacteriales.id.432	rs677208	0.0728589	0.17	0.00130843	19.5382
order.Bifidobacteriales.id.432	rs12446429	0.0810099	0.1362	0.00128618	18.0374
order.Bifidobacteriales.id.432	rs540489	-0.0632518	0.2336	0.00142475	20.9538
order.Bifidobacteriales.id.432	rs857444	0.0553965	0.3608	0.00141112	21.0723
order.Bifidobacteriales.id.432	rs10857328	0.0562	0.2972	0.00132377	19.7676
order.Bifidobacteriales.id.432	rs10831953	0.0537537	0.333	0.00126352	18.8668
order.Bifidobacteriales.id.432	rs7174549	0.0551726	0.3559	0.00131171	19.5872
order.Bifidobacteriales.id.432	rs73797465	-0.0942612	0.0865	0.0013806	20.4514
order.Bifidobacteriales.id.432	rs10496759	0.0637133	0.1849	0.00130537	19.4912
order.Bifidobacteriales.id.432	rs55888705	0.053673	0.3867	0.00132662	19.8088
order.Bifidobacteriales.id.432	rs6899771	-0.0914312	0.0954	0.00143719	20.3626
order.Burkholderiales.id.2874	rs62191117	0.0679995	0.2058	0.00154985	26.3464
order.Burkholderiales.id.2874	rs6087811	-0.101587	0.0815	0.00161546	26.1044
order.Burkholderiales.id.2874	rs4033856	0.0833446	0.1292	0.00155521	24.7586
order.Burkholderiales.id.2874	rs2367850	0.06333	0.2207	0.0014092	23.5133
order.Burkholderiales.id.2874	rs62395635	0.109911	0.0706	0.00143342	21.6183
order.Burkholderiales.id.2874	rs2321387	-0.0508514	0.5298	0.00125796	21.5294
order.Burkholderiales.id.2874	rs7638039	0.0580987	0.2326	0.00122914	21.0146
order.Burkholderiales.id.2874	rs2613606	-0.0499561	0.3936	0.00122152	20.9013
order.Burkholderiales.id.2874	rs72747231	-0.133729	0.0417	0.00186629	21.1528
order.Burkholderiales.id.2874	rs1928341	0.0507782	0.4215	0.00123174	21.0812
order.Burkholderiales.id.2874	rs9964679	0.052509	0.3101	0.0012171	20.8316
order.Burkholderiales.id.2874	rs1511453	0.0910999	0.0636	0.00122305	20.854
order.Burkholderiales.id.2874	rs75242906	-0.120974	0.0537	0.00171527	18.4948
order.Clostridiales.id.1863	rs6815608	0.104089	0.0845	0.00145403	24.3598
order.Clostridiales.id.1863	rs112334273	0.0639383	0.2455	0.00138063	25.1829
order.Clostridiales.id.1863	rs6814436	0.0741858	0.1322	0.0013179	24.1942
order.Clostridiales.id.1863	rs72915163	-0.0580246	0.2654	0.00126308	23.1626
order.Clostridiales.id.1863	rs2273429	-0.0726191	0.1074	0.00122535	22.4944
order.Clostridiales.id.1863	rs10774377	0.0523003	0.334	0.00114977	21.0972
order.Clostridiales.id.1863	rs13179700	0.0510953	0.3549	0.00118446	21.744
order.Clostridiales.id.1863	rs6934062	0.0522397	0.2843	0.00113206	20.2382
order.Clostridiales.id.1863	rs10209007	0.0795424	0.0795	0.00106621	19.0095
order.Clostridiales.id.1863	rs1842454	-0.0543676	0.2068	0.000992932	18.2265
order.Clostridiales.id.1863	rs76767978	0.0699806	0.1183	0.00109225	20.0395
order.Clostridiales.id.1863	rs13105690	-0.0527441	0.2674	0.00108489	19.9164
order.Clostridiales.id.1863	rs7269302	-0.0965346	0.0706	0.00118981	20.7309
order.Clostridiales.id.1863	rs72738886	0.0865333	0.0775	0.00121837	20.6546
order.Clostridiales.id.1863	rs76860606	0.094122	0.0716	0.000993434	17.479
order.Clostridiales.id.1863	rs290772	0.084254	0.0616	0.00107437	18.4205
order.Clostridiales.id.1863	rs6442336	-0.0547729	0.2435	0.00106025	19.456
order.Coriobacteriales.id.810	rs719099	0.0778402	0.1362	0.00140904	24.954
order.Coriobacteriales.id.810	rs240104	-0.0603429	0.2445	0.0012858	22.6271
order.Coriobacteriales.id.810	rs11250875	0.06075	0.2087	0.00121534	21.5232
order.Coriobacteriales.id.810	rs34739816	0.0965017	0.0815	0.00129972	21.5917
order.Coriobacteriales.id.810	rs76779974	0.0774888	0.1123	0.0012364	20.3231
order.Coriobacteriales.id.810	rs80046645	0.25584	0.0408	0.00642656	20.7109
order.Coriobacteriales.id.810	rs1816223	-0.0586265	0.2107	0.00116623	20.65
order.Coriobacteriales.id.810	rs67561917	-0.0714367	0.1421	0.00123809	21.4838
order.Coriobacteriales.id.810	rs3025411	0.0926543	0.1044	0.00124697	19.5632
order.Coriobacteriales.id.810	rs11656361	0.0773006	0.1292	0.0011624	19.3915
order.Coriobacteriales.id.810	rs1397793	-0.0498855	0.3857	0.00112166	19.6792
order.Coriobacteriales.id.810	rs11073596	0.0510212	0.34	0.00113478	19.9096
order.Coriobacteriales.id.810	rs2442778	-0.116408	0.0457	0.00150249	20.2689
order.Coriobacteriales.id.810	rs62448869	-0.0486059	0.4602	0.00113361	19.8892
order.Coriobacteriales.id.810	rs13307134	0.0565686	0.2356	0.00114388	20.0695
order.Coriobacteriales.id.810	rs12974142	0.0789796	0.1083	0.00113949	19.8623
order.Coriobacteriales.id.810	rs8010111	-0.103377	0.0646	0.00126919	20.3253
order.Desulfovibrionales.id.3156	rs6058181	0.0836765	0.1233	0.00168059	25.3759
order.Desulfovibrionales.id.3156	rs4506934	-0.0953383	0.1123	0.0014885	22.413
order.Desulfovibrionales.id.3156	rs11599763	-0.0554862	0.3897	0.00147067	22.3017
order.Desulfovibrionales.id.3156	rs2838334	0.0569024	0.3231	0.00138361	20.9796
order.Desulfovibrionales.id.3156	rs9928243	-0.0544713	0.4254	0.00140974	21.3751
order.Desulfovibrionales.id.3156	rs112381107	0.21009	0.0477	0.004722	21.1268
order.Desulfovibrionales.id.3156	rs16851319	-0.0729137	0.1869	0.00153964	23.3276
order.Desulfovibrionales.id.3156	rs17791387	-0.0727501	0.1412	0.00147385	22.2068
order.Desulfovibrionales.id.3156	rs186073	0.0529219	0.4274	0.00134117	19.9283
order.Desulfovibrionales.id.3156	rs2692012	0.112244	0.0636	0.00149577	19.5939
order.Desulfovibrionales.id.3156	rs62020470	-0.0573633	0.2594	0.00129473	19.6303
order.Desulfovibrionales.id.3156	rs3935584	-0.0524466	0.496	0.00135404	20.5279
order.Desulfovibrionales.id.3156	rs72647048	-0.0772459	0.1163	0.0013476	20.4328
order.Enterobacteriales.id.3468	rs78143293	-0.0848521	0.1441	0.00182336	24.7882
order.Enterobacteriales.id.3468	rs111229068	0.110561	0.1054	0.00169114	20.9176
order.Enterobacteriales.id.3468	rs62210023	0.0606754	0.3519	0.00160616	21.739
order.Enterobacteriales.id.3468	rs504442	0.084159	0.1392	0.00145082	19.7249
order.Enterobacteriales.id.3468	rs80319214	0.0990404	0.1153	0.00166229	21.0446
order.Enterobacteriales.id.3468	rs11026530	0.0822408	0.1342	0.00144179	19.4678
order.Enterobacteriales.id.3468	rs2374342	0.0582927	0.3569	0.00156913	21.3345
order.Enterobacteriales.id.3468	rs79757635	0.0758597	0.161	0.00145957	19.6117
order.Enterobacteriales.id.3468	rs35673018	0.0899642	0.0944	0.00147261	19.65
order.Enterobacteriales.id.3468	rs61973590	-0.0605392	0.2942	0.00150869	20.5008
order.Enterobacteriales.id.3468	rs4792380	0.115598	0.0517	0.00157431	20.1215
order.Erysipelotrichales.id.2148	rs62504403	0.0681159	0.2356	0.00166794	28.3673
order.Erysipelotrichales.id.2148	rs7234058	-0.0945759	0.0974	0.00140515	23.741
order.Erysipelotrichales.id.2148	rs17530232	0.10305	0.0765	0.00126433	21.0397
order.Erysipelotrichales.id.2148	rs2300774	0.0524152	0.4076	0.00132092	24.0911
order.Erysipelotrichales.id.2148	rs35161940	-0.0806041	0.1272	0.00126771	23.1157
order.Erysipelotrichales.id.2148	rs10781552	-0.0552212	0.3121	0.00127068	22.6304
order.Erysipelotrichales.id.2148	rs8003149	0.0538798	0.2823	0.00116526	21.2454
order.Erysipelotrichales.id.2148	rs4078432	-0.0608929	0.1809	0.00116359	20.7209
order.Erysipelotrichales.id.2148	rs1074800	0.0492438	0.3986	0.00114877	20.4567
order.Erysipelotrichales.id.2148	rs56970041	0.0724144	0.1113	0.001063	19.3832
order.Erysipelotrichales.id.2148	rs7826267	-0.0839071	0.0746	0.00100859	17.753
order.Erysipelotrichales.id.2148	rs1884466	-0.0475363	0.4513	0.00108423	19.7576
order.Erysipelotrichales.id.2148	rs290833	-0.0497374	0.3688	0.0011198	19.9402
order.Gastranaerophilales.id.1591	rs9864379	-0.160521	0.1133	0.0051854	30.0549
order.Gastranaerophilales.id.1591	rs11150282	0.098235	0.3211	0.00421709	24.8253
order.Gastranaerophilales.id.1591	rs16851659	-0.0895168	0.3887	0.0039038	23.0169
order.Gastranaerophilales.id.1591	rs4129395	0.0904264	0.4264	0.00403713	23.8183
order.Gastranaerophilales.id.1591	rs1221147	0.126305	0.1561	0.00354195	20.4635
order.Gastranaerophilales.id.1591	rs79790072	0.226103	0.0567	0.00520318	21.4551
order.Gastranaerophilales.id.1591	rs73074665	0.164631	0.0855	0.00370536	21.3739
order.Gastranaerophilales.id.1591	rs113884518	-0.20591	0.0487	0.00459008	20.437
order.Gastranaerophilales.id.1591	rs789069	-0.10413	0.172	0.00334905	19.7182
order.Gastranaerophilales.id.1591	rs367480	-0.0841649	0.4274	0.00347327	20.4801
order.Gastranaerophilales.id.1591	rs8028558	0.08346	0.4046	0.00332553	19.596
order.Gastranaerophilales.id.1591	rs28678345	0.213083	0.0467	0.00471334	20.4249
order.Lactobacillales.id.1800	rs2952251	-0.0629317	0.2525	0.00148428	25.6805
order.Lactobacillales.id.1800	rs35344081	0.0642442	0.2406	0.00146936	25.4427
order.Lactobacillales.id.1800	rs76717940	0.160943	0.0606	0.00302792	24.218
order.Lactobacillales.id.1800	rs77558518	-0.106466	0.0646	0.00143815	22.6921
order.Lactobacillales.id.1800	rs11110282	-0.10239	0.0676	0.00138254	22.0875
order.Lactobacillales.id.1800	rs9581006	0.22583	0.0457	0.00545374	23.152
order.Lactobacillales.id.1800	rs4028634	0.0532915	0.4254	0.0013528	23.4257
order.Lactobacillales.id.1800	rs74352383	-0.103396	0.0944	0.00137159	22.5799
order.Lactobacillales.id.1800	rs78938557	0.10553	0.0676	0.00134531	20.409
order.Lactobacillales.id.1800	rs57872228	-0.0688415	0.171	0.00126672	21.9306
order.Lactobacillales.id.1800	rs1962325	0.0546878	0.3191	0.00130587	22.5845
order.Lactobacillales.id.1800	rs11730038	-0.0605384	0.2406	0.00127074	22.0029
order.Lactobacillales.id.1800	rs2370083	-0.08054	0.0885	0.00115108	19.7995
order.Lactobacillales.id.1800	rs12797734	0.0571279	0.2525	0.00119942	20.196
order.Lactobacillales.id.1800	rs34989881	0.113479	0.0656	0.00163817	21.1982
order.Lactobacillales.id.1800	rs11627423	0.0499263	0.3897	0.00119663	20.6941
order.Lactobacillales.id.1800	rs111552159	0.128854	0.0636	0.00177388	20.0982
order.Lactobacillales.id.1800	rs1595463	0.0479749	0.4871	0.00112416	19.4406
order.Lactobacillales.id.1800	rs74663707	0.0982594	0.0726	0.00121784	19.1348
order.Methanobacteriales.id.120	rs10202904	-0.121754	0.4672	0.00719054	26.747
order.Methanobacteriales.id.120	rs73457410	0.21534	0.0666	0.0069034	24.3021
order.Methanobacteriales.id.120	rs6776814	-0.199566	0.0895	0.00688948	23.4688
order.Methanobacteriales.id.120	rs894996	0.216999	0.0716	0.00647634	23.3364
order.Methanobacteriales.id.120	rs75208022	-0.227245	0.0765	0.00673465	21.7038
order.Methanobacteriales.id.120	rs12825290	-0.216781	0.0606	0.00610007	19.2841
order.Methanobacteriales.id.120	rs56131665	0.178661	0.0934	0.00575311	20.6574
order.Methanobacteriales.id.120	rs11018665	0.111465	0.341	0.00532506	19.7868
order.Methanobacteriales.id.120	rs4257531	0.164498	0.1143	0.00638397	20.303
order.Methanobacteriales.id.120	rs6508769	0.153519	0.165	0.00594705	19.8444
order.Methanobacteriales.id.120	rs73068003	-0.15814	0.1223	0.0054432	20.1953
order.Methanobacteriales.id.120	rs10424197	-0.111274	0.325	0.00543557	20.1997
order.MollicutesRF9.id.11579	rs74603314	0.230767	0.0457	0.00547612	22.1958
order.MollicutesRF9.id.11579	rs76373661	0.0908218	0.1133	0.00192882	20.0154
order.MollicutesRF9.id.11579	rs17235252	-0.122002	0.0944	0.00238727	22.8028
order.MollicutesRF9.id.11579	rs638542	-0.070592	0.2863	0.0020224	20.2001
order.MollicutesRF9.id.11579	rs62188991	-0.110864	0.1113	0.00220887	21.0949
order.MollicutesRF9.id.11579	rs949341	0.0656602	0.3201	0.00191738	19.8888
order.MollicutesRF9.id.11579	rs13100746	0.0638979	0.4095	0.00193222	20.0507
order.MollicutesRF9.id.11579	rs515984	-0.0875451	0.174	0.00203062	21.0739
order.MollicutesRF9.id.11579	rs7706512	0.0657351	0.504	0.00215496	22.3672
order.MollicutesRF9.id.11579	rs11779863	-0.0772768	0.2068	0.00194209	20.1417
order.MollicutesRF9.id.11579	rs7801843	-0.0869495	0.1292	0.0019253	19.9788
order.MollicutesRF9.id.11579	rs10071529	0.125105	0.0875	0.00198223	20.1496
order.MollicutesRF9.id.11579	rs739151	0.0652659	0.506	0.00210483	21.7993
order.MollicutesRF9.id.11579	rs12566890	-0.103134	0.0954	0.00175686	18.1926
order.MollicutesRF9.id.11579	rs3932485	0.0626209	0.4284	0.00188379	19.5472
order.MollicutesRF9.id.11579	rs7853673	-0.0624389	0.5139	0.00192106	19.9348
order.NB1n.id.3953	rs60583455	0.108934	0.3757	0.00551321	26.4493
order.NB1n.id.3953	rs2172426	-0.10212	0.4473	0.00514072	26.3376
order.NB1n.id.3953	rs11251024	0.104201	0.33	0.00494979	25.3944
order.NB1n.id.3953	rs13219468	0.115344	0.2256	0.00462086	23.6851
order.NB1n.id.3953	rs267959	0.0988612	0.3429	0.00433415	22.2221
order.NB1n.id.3953	rs11606187	-0.154539	0.1074	0.00437753	22.4236
order.NB1n.id.3953	rs7911787	-0.223071	0.0656	0.00576803	22.4924
order.NB1n.id.3953	rs72671304	0.172322	0.0696	0.0044182	21.6787
order.NB1n.id.3953	rs13385922	0.0929494	0.4056	0.00415631	21.3024
order.NB1n.id.3953	rs4383094	0.149188	0.0964	0.00423377	21.6372
order.NB1n.id.3953	rs55921101	-0.109245	0.2266	0.00417285	21.3833
order.NB1n.id.3953	rs9542068	0.0990709	0.3211	0.00402224	20.6165
order.NB1n.id.3953	rs2930903	0.0908335	0.3887	0.00391247	18.8026
order.NB1n.id.3953	rs60775321	-0.0962425	0.3012	0.00395524	20.2479
order.NB1n.id.3953	rs8126061	-0.159135	0.0954	0.0040023	20.4415
order.NB1n.id.3953	rs166849	0.0911053	0.3897	0.00395793	20.2855
order.NB1n.id.3953	rs80270230	0.176113	0.1322	0.00468569	20.0503
order.Pasteurellales.id.3688	rs12191680	0.102214	0.165	0.00284783	26.8632
order.Pasteurellales.id.3688	rs9382510	-0.0881865	0.2455	0.0028527	26.915
order.Pasteurellales.id.3688	rs10840326	-0.0717634	0.4433	0.00251994	23.1208
order.Pasteurellales.id.3688	rs76022354	0.24289	0.0328	0.00634087	23.5471
order.Pasteurellales.id.3688	rs72756943	0.13988	0.0855	0.00264982	21.3027
order.Pasteurellales.id.3688	rs78909003	-0.241159	0.0497	0.00639517	23.4025
order.Pasteurellales.id.3688	rs6092684	0.0684647	0.4235	0.00231886	21.7643
order.Pasteurellales.id.3688	rs4822728	0.0685479	0.4374	0.00224269	21.1512
order.Pasteurellales.id.3688	rs35510	0.122729	0.0785	0.00246831	21.4507
order.Pasteurellales.id.3688	rs10965428	-0.119902	0.0795	0.00242411	21.5565
order.Pasteurellales.id.3688	rs16970009	0.187381	0.0437	0.00402952	19.0194
order.Pasteurellales.id.3688	rs12050685	-0.0670948	0.3598	0.00205559	19.3809
order.Pasteurellales.id.3688	rs73139353	-0.222573	0.0646	0.00518471	21.0815
order.Pasteurellales.id.3688	rs6972479	-0.0781862	0.2425	0.00230179	19.8733
order.Pasteurellales.id.3688	rs9895850	-0.176406	0.0497	0.00388961	18.4892
order.Pasteurellales.id.3688	rs111582866	-0.113957	0.1014	0.00228738	19.7486
order.Pasteurellales.id.3688	rs62568866	-0.118018	0.0994	0.00257817	20.7252
order.Pasteurellales.id.3688	rs731534	-0.0986502	0.1362	0.00227652	20.7932
order.Pasteurellales.id.3688	rs9938097	-0.0710386	0.3668	0.00214481	20.2045
order.Rhodospirillales.id.2667	rs9813022	-0.0830795	0.3022	0.0030249	26.087
order.Rhodospirillales.id.2667	rs11630875	0.0945198	0.1819	0.00253745	21.8598
order.Rhodospirillales.id.2667	rs76784716	0.136039	0.0716	0.0026535	22.8755
order.Rhodospirillales.id.2667	rs3754624	0.094128	0.162	0.00261137	22.5061
order.Rhodospirillales.id.2667	rs1549633	0.0996735	0.1561	0.00260205	21.1577
order.Rhodospirillales.id.2667	rs7001029	0.120726	0.0934	0.00264671	21.3917
order.Rhodospirillales.id.2667	rs1035406	-0.114725	0.0994	0.00248664	21.396
order.Rhodospirillales.id.2667	rs4278423	0.105215	0.1064	0.00234898	20.2511
order.Rhodospirillales.id.2667	rs61933850	0.164663	0.0905	0.00304184	20.8819
order.Rhodospirillales.id.2667	rs77304857	-0.0997433	0.1123	0.00233775	20.1518
order.Rhodospirillales.id.2667	rs55876211	-0.0865002	0.172	0.0022793	19.6331
order.Rhodospirillales.id.2667	rs11591293	0.0722755	0.4195	0.002421	20.8711
order.Rhodospirillales.id.2667	rs4822789	0.0727755	0.3926	0.00241594	20.808
order.Rhodospirillales.id.2667	rs13336560	-0.0695313	0.4563	0.00241005	19.5927
order.Rhodospirillales.id.2667	rs3730086	0.0800354	0.2386	0.00232554	20.0462
order.Selenomonadales.id.2165	rs1643968	-0.0565284	0.2803	0.00139261	25.3362
order.Selenomonadales.id.2165	rs60274479	-0.0659623	0.2227	0.00137132	24.1794
order.Selenomonadales.id.2165	rs13086907	0.0625312	0.1998	0.00123898	22.5291
order.Selenomonadales.id.2165	rs73232831	-0.151829	0.0636	0.00247119	23.2372
order.Selenomonadales.id.2165	rs71405394	-0.114178	0.0517	0.00162343	22.5358
order.Selenomonadales.id.2165	rs61249479	0.0777075	0.0875	0.00116768	21.2333
order.Selenomonadales.id.2165	rs1447205	-0.0502053	0.3618	0.00117988	21.4554
order.Selenomonadales.id.2165	rs4722181	0.0501306	0.4761	0.0012346	22.4493
order.Selenomonadales.id.2165	rs4463806	-0.0543966	0.2038	0.000972681	17.6791
order.Selenomonadales.id.2165	rs9423647	0.047817	0.5149	0.00113436	20.6257
order.Selenomonadales.id.2165	rs2834062	0.0489057	0.3648	0.00110986	20.1874
order.Selenomonadales.id.2165	rs1649999	0.0748989	0.0974	0.00112128	20.2439
order.Selenomonadales.id.2165	rs1135612	0.0529785	0.2445	0.00108676	19.7592
order.Verrucomicrobiales.id.4030	rs11729256	0.0749798	0.2386	0.00209725	24.9235
order.Verrucomicrobiales.id.4030	rs4936098	0.0648843	0.34	0.00191785	22.7817
order.Verrucomicrobiales.id.4030	rs9349825	-0.0704036	0.2793	0.0019273	22.8942
order.Verrucomicrobiales.id.4030	rs74542928	0.112164	0.0785	0.00200272	22.5036
order.Verrucomicrobiales.id.4030	rs2602429	0.0746844	0.2217	0.00195194	22.8589
order.Verrucomicrobiales.id.4030	rs4242783	0.0689292	0.2873	0.00185979	21.7777
order.Verrucomicrobiales.id.4030	rs11184341	0.0655342	0.2783	0.00178625	21.2264
order.Verrucomicrobiales.id.4030	rs61779207	-0.0758309	0.1779	0.00175963	20.4283
order.Verrucomicrobiales.id.4030	rs117107102	0.204683	0.0447	0.00450094	22.4844
order.Verrucomicrobiales.id.4030	rs12908520	0.0618926	0.4563	0.00187966	22.3366
order.Verrucomicrobiales.id.4030	rs111862613	0.090699	0.166	0.00182539	21.248
order.Verrucomicrobiales.id.4030	rs941682	-0.0631436	0.3111	0.00163086	19.287
order.Victivallales.id.2254	rs2825714	-0.13741	0.1571	0.00474471	22.559
order.Victivallales.id.2254	rs17114848	0.152377	0.1093	0.004641	22.0636
order.Victivallales.id.2254	rs77599476	0.230292	0.0656	0.00614212	22.9899
order.Victivallales.id.2254	rs11770843	0.109431	0.2594	0.00459233	21.6974
order.Victivallales.id.2254	rs72640280	0.220207	0.0537	0.00534689	20.5027
order.Victivallales.id.2254	rs62570196	-0.21635	0.0686	0.0064751	24.1792
order.Victivallales.id.2254	rs2731834	0.109438	0.2237	0.00448751	21.3261
order.Victivallales.id.2254	rs2031282	0.122369	0.17	0.00430972	20.4819
order.Victivallales.id.2254	rs1002941	0.105025	0.2793	0.00425588	20.2249
order.Victivallales.id.2254	rs73113483	-0.131217	0.1233	0.00435905	20.6473
family.Acidaminococcaceae.id.2166	rs6923842	-0.0796106	0.169	0.00185644	22.1364
family.Acidaminococcaceae.id.2166	rs6589457	0.165911	0.0547	0.00304147	22.5267
family.Acidaminococcaceae.id.2166	rs2933324	-0.0662557	0.2535	0.00177848	22.3116
family.Acidaminococcaceae.id.2166	rs262812	-0.065675	0.2664	0.0017585	21.31
family.Acidaminococcaceae.id.2166	rs74540770	-0.108969	0.0646	0.00188418	20.0175
family.Acidaminococcaceae.id.2166	rs6427992	-0.0595857	0.3926	0.00168458	21.135
family.Acidaminococcaceae.id.2166	rs45497800	-0.117863	0.0825	0.00185014	20.9713
family.Acidaminococcaceae.id.2166	rs78702810	-0.143755	0.0467	0.00246864	19.7733
family.Actinomycetaceae.id.421	rs35011108	0.241826	0.0636	0.00630729	23.0281
family.Actinomycetaceae.id.421	rs2889192	0.0887537	0.2068	0.00267945	20.7087
family.Actinomycetaceae.id.421	rs34583783	0.123756	0.1024	0.00283627	21.9242
family.Actinomycetaceae.id.421	rs58484246	0.0761407	0.326	0.00262561	20.2915
family.Actinomycetaceae.id.421	rs4073240	0.0747546	0.3827	0.0026654	20.5998
family.Alcaligenaceae.id.2875	rs62191117	0.0684302	0.2058	0.00156878	26.2178
family.Alcaligenaceae.id.2875	rs9537886	-0.0570888	0.5229	0.0015804	26.6007
family.Alcaligenaceae.id.2875	rs4033856	0.081834	0.1292	0.00149979	23.4635
family.Alcaligenaceae.id.2875	rs67737557	0.0738409	0.165	0.0014906	23.6971
family.Alcaligenaceae.id.2875	rs17000015	-0.0609257	0.2614	0.00144013	23.6161
family.Alcaligenaceae.id.2875	rs2367850	0.0629104	0.2207	0.00139109	22.8108
family.Alcaligenaceae.id.2875	rs7638039	0.0603335	0.2326	0.00132601	22.2919
family.Alcaligenaceae.id.2875	rs62395635	0.110583	0.0706	0.00145009	21.4926
family.Alcaligenaceae.id.2875	rs112159068	0.131484	0.0726	0.00187368	21.8768
family.Alcaligenaceae.id.2875	rs6969323	-0.0593564	0.2515	0.00125523	21.1244
family.Alcaligenaceae.id.2875	rs7302582	-0.106817	0.0507	0.00138894	21.0175
family.Alcaligenaceae.id.2875	rs1153990	-0.058727	0.2207	0.00124488	20.9475
family.Alcaligenaceae.id.2875	rs9964679	0.0537051	0.3101	0.00127331	21.429
family.Alcaligenaceae.id.2875	rs112135816	-0.0775052	0.1471	0.0013113	20.4083
family.Alcaligenaceae.id.2875	rs147968	0.0489475	0.4414	0.00116969	19.6831
family.Alcaligenaceae.id.2875	rs74776516	-0.0944052	0.0755	0.00134912	19.5887
family.Alcaligenaceae.id.2875	rs28480294	-0.0516967	0.3439	0.00122172	20.0301
family.Bacteroidaceae.id.917	rs6795673	0.0538565	0.4115	0.00142865	26.1803
family.Bacteroidaceae.id.917	rs28757219	0.0818398	0.1521	0.00155418	23.0859
family.Bacteroidaceae.id.917	rs9507307	0.0604456	0.1899	0.00120359	21.91
family.Bacteroidaceae.id.917	rs66474973	0.0812515	0.1153	0.0014001	24.4001
family.Bacteroidaceae.id.917	rs11585893	-0.0740746	0.1481	0.00141067	25.1722
family.Bacteroidaceae.id.917	rs495004	-0.0607475	0.2097	0.00123421	21.8787
family.Bacteroidaceae.id.917	rs17619981	0.0880978	0.0656	0.00140263	22.1913
family.Bacteroidaceae.id.917	rs2023437	-0.0782324	0.1243	0.00124414	21.7771
family.Bacteroidaceae.id.917	rs66710942	0.0488038	0.4155	0.00115709	20.642
family.Bacteroidaceae.id.917	rs13207588	-0.059205	0.2326	0.00114879	20.3627
family.Bacteroidaceae.id.917	rs2366421	-0.0528153	0.2336	0.00110998	20.3319
family.Bacteroidaceae.id.917	rs1340391	-0.0592004	0.1918	0.00109376	20.0377
family.BacteroidalesS24.7group.id.11173	rs738193	0.0847328	0.3549	0.0033444	26.0933
family.BacteroidalesS24.7group.id.11173	rs941000	0.0850266	0.4085	0.00346994	27.0762
family.BacteroidalesS24.7group.id.11173	rs689695	0.0814578	0.3658	0.00298027	23.7699
family.BacteroidalesS24.7group.id.11173	rs17043785	-0.176187	0.0596	0.004922	25.7507
family.BacteroidalesS24.7group.id.11173	rs10872669	-0.123071	0.1074	0.00269787	19.9263
family.BacteroidalesS24.7group.id.11173	rs12748533	-0.0821108	0.2972	0.0028361	22.5998
family.BacteroidalesS24.7group.id.11173	rs6831034	-0.0956546	0.1978	0.00285927	21.7182
family.BacteroidalesS24.7group.id.11173	rs61508842	0.122574	0.1223	0.00266577	20.2445
family.BacteroidalesS24.7group.id.11173	rs78609301	-0.0867065	0.2167	0.00246197	19.6234
family.BacteroidalesS24.7group.id.11173	rs11135366	0.0842142	0.2863	0.00263446	21.0019
family.BacteroidalesS24.7group.id.11173	rs7217209	0.0843019	0.173	0.00260859	20.2512
family.Bifidobacteriaceae.id.433	rs182549	0.11707	0.4911	0.0056913	85.3602
family.Bifidobacteriaceae.id.433	rs7322849	0.110676	0.0964	0.00202874	30.3161
family.Bifidobacteriaceae.id.433	rs76671854	-0.0892981	0.1252	0.001704	23.7619
family.Bifidobacteriaceae.id.433	rs4957061	0.0569873	0.4652	0.00160347	23.7582
family.Bifidobacteriaceae.id.433	rs10841473	-0.0613031	0.2704	0.00151559	22.6347
family.Bifidobacteriaceae.id.433	rs4567981	0.0577763	0.4394	0.00163465	24.2209
family.Bifidobacteriaceae.id.433	rs13020688	0.0584045	0.3529	0.00154457	22.8841
family.Bifidobacteriaceae.id.433	rs677208	0.0728589	0.17	0.00130843	19.5382
family.Bifidobacteriaceae.id.433	rs12446429	0.0810099	0.1362	0.00128618	18.0374
family.Bifidobacteriaceae.id.433	rs540489	-0.0632518	0.2336	0.00142475	20.9538
family.Bifidobacteriaceae.id.433	rs857444	0.0553965	0.3608	0.00141112	21.0723
family.Bifidobacteriaceae.id.433	rs10857328	0.0562	0.2972	0.00132377	19.7676
family.Bifidobacteriaceae.id.433	rs10831953	0.0537537	0.333	0.00126352	18.8668
family.Bifidobacteriaceae.id.433	rs7174549	0.0551726	0.3559	0.00131171	19.5872
family.Bifidobacteriaceae.id.433	rs73797465	-0.0942612	0.0865	0.0013806	20.4514
family.Bifidobacteriaceae.id.433	rs10496759	0.0637133	0.1849	0.00130537	19.4912
family.Bifidobacteriaceae.id.433	rs55888705	0.053673	0.3867	0.00132662	19.8088
family.Bifidobacteriaceae.id.433	rs6899771	-0.0914312	0.0954	0.00143719	20.3626
family.Christensenellaceae.id.1866	rs62573205	-0.0654804	0.1918	0.00142669	24.0541
family.Christensenellaceae.id.1866	rs870002	0.0488951	0.496	0.00117533	19.8217
family.Christensenellaceae.id.1866	rs12657403	0.078108	0.1064	0.00126951	20.6468
family.Christensenellaceae.id.1866	rs117186816	-0.206476	0.0646	0.00516792	22.379
family.Christensenellaceae.id.1866	rs9608766	-0.0682134	0.1481	0.00128295	20.7886
family.Christensenellaceae.id.1866	rs4076564	-0.188623	0.0388	0.00616627	23.1305
family.Christensenellaceae.id.1866	rs4805124	0.0486508	0.5099	0.00117966	19.8949
family.Christensenellaceae.id.1866	rs72706624	0.0882626	0.1014	0.00134037	19.9541
family.Christensenellaceae.id.1866	rs77867022	-0.160443	0.0258	0.00441031	17.8567
family.Christensenellaceae.id.1866	rs7211194	0.0492094	0.4314	0.00119616	19.6812
family.Christensenellaceae.id.1866	rs892686	0.0506107	0.4513	0.00126296	21.3015
family.Christensenellaceae.id.1866	rs12380890	-0.0503972	0.4274	0.00122115	20.5942
family.Clostridiaceae1.id.1869	rs12186080	0.0748236	0.161	0.00148699	21.2092
family.Clostridiaceae1.id.1869	rs2795528	-0.180969	0.0487	0.00333179	21.4248
family.Clostridiaceae1.id.1869	rs550843	-0.0734787	0.1491	0.00133603	19.0399
family.Clostridiaceae1.id.1869	rs12341505	0.0814503	0.1113	0.00144543	20.6243
family.Clostridiaceae1.id.1869	rs4723021	-0.106376	0.0577	0.0014109	19.3284
family.Clostridiaceae1.id.1869	rs881532	-0.0533035	0.4771	0.00140577	20.0576
family.Clostridiaceae1.id.1869	rs2817172	0.0563367	0.4125	0.00149663	20.665
family.Clostridiaceae1.id.1869	rs10875374	-0.0536759	0.4483	0.00141504	20.1943
family.Clostridiaceae1.id.1869	rs12490337	-0.0616944	0.2455	0.00142223	20.297
family.Clostridiaceae1.id.1869	rs62397761	0.0615805	0.2863	0.00143274	20.4401
family.Clostridiaceae1.id.1869	rs56188186	0.0967774	0.0755	0.00149599	19.8006
family.ClostridialesvadinBB60group.id.11286	rs55682560	-0.131519	0.0696	0.00275079	25.3247
family.ClostridialesvadinBB60group.id.11286	rs9979874	-0.0738925	0.2873	0.00227682	23.9703
family.ClostridialesvadinBB60group.id.11286	rs28691777	0.137134	0.0716	0.00257988	26.375
family.ClostridialesvadinBB60group.id.11286	rs6588624	-0.0662317	0.4712	0.00218181	22.981
family.ClostridialesvadinBB60group.id.11286	rs7538034	-0.078598	0.2078	0.00214733	22.419
family.ClostridialesvadinBB60group.id.11286	rs66714985	0.116908	0.0845	0.002036	21.442
family.ClostridialesvadinBB60group.id.11286	rs118104867	0.214464	0.0487	0.00539382	22.1966
family.ClostridialesvadinBB60group.id.11286	rs2191834	0.0746375	0.2396	0.00208845	21.9935
family.ClostridialesvadinBB60group.id.11286	rs7725895	-0.116224	0.0895	0.00221916	23.3753
family.ClostridialesvadinBB60group.id.11286	rs7226487	-0.0643682	0.4761	0.00204595	21.5327
family.ClostridialesvadinBB60group.id.11286	rs10517600	0.0626993	0.5358	0.00192177	20.2367
family.ClostridialesvadinBB60group.id.11286	rs17121075	0.0769254	0.168	0.00189407	19.9444
family.ClostridialesvadinBB60group.id.11286	rs10904722	-0.0672314	0.2813	0.0019826	20.8785
family.ClostridialesvadinBB60group.id.11286	rs6755871	-0.0613825	0.493	0.00185445	19.5042
family.ClostridialesvadinBB60group.id.11286	rs34088226	-0.117807	0.0706	0.00196662	19.1414
family.ClostridialesvadinBB60group.id.11286	rs13409132	-0.165419	0.0447	0.00371773	22.0575
family.ClostridialesvadinBB60group.id.11286	rs989682	0.070194	0.2823	0.00201121	20.4086
family.Coriobacteriaceae.id.811	rs719099	0.0778402	0.1362	0.00140904	24.954
family.Coriobacteriaceae.id.811	rs240104	-0.0603429	0.2445	0.0012858	22.6271
family.Coriobacteriaceae.id.811	rs11250875	0.06075	0.2087	0.00121534	21.5232
family.Coriobacteriaceae.id.811	rs34739816	0.0965017	0.0815	0.00129972	21.5917
family.Coriobacteriaceae.id.811	rs76779974	0.0774888	0.1123	0.0012364	20.3231
family.Coriobacteriaceae.id.811	rs80046645	0.25584	0.0408	0.00642656	20.7109
family.Coriobacteriaceae.id.811	rs1816223	-0.0586265	0.2107	0.00116623	20.65
family.Coriobacteriaceae.id.811	rs67561917	-0.0714367	0.1421	0.00123809	21.4838
family.Coriobacteriaceae.id.811	rs3025411	0.0926543	0.1044	0.00124697	19.5632
family.Coriobacteriaceae.id.811	rs11656361	0.0773006	0.1292	0.0011624	19.3915
family.Coriobacteriaceae.id.811	rs1397793	-0.0498855	0.3857	0.00112166	19.6792
family.Coriobacteriaceae.id.811	rs11073596	0.0510212	0.34	0.00113478	19.9096
family.Coriobacteriaceae.id.811	rs2442778	-0.116408	0.0457	0.00150249	20.2689
family.Coriobacteriaceae.id.811	rs62448869	-0.0486059	0.4602	0.00113361	19.8892
family.Coriobacteriaceae.id.811	rs13307134	0.0565686	0.2356	0.00114388	20.0695
family.Coriobacteriaceae.id.811	rs12974142	0.0789796	0.1083	0.00113949	19.8623
family.Coriobacteriaceae.id.811	rs8010111	-0.103377	0.0646	0.00126919	20.3253
family.Defluviitaleaceae.id.1924	rs72731813	-0.149751	0.0815	0.00333434	26.0414
family.Defluviitaleaceae.id.1924	rs4677103	0.0977203	0.171	0.00306452	24.5915
family.Defluviitaleaceae.id.1924	rs55658617	0.177314	0.0696	0.003584	24.0056
family.Defluviitaleaceae.id.1924	rs9725395	-0.138357	0.0875	0.00272807	21.9636
family.Defluviitaleaceae.id.1924	rs17051335	-0.134314	0.0795	0.002624	21.1235
family.Defluviitaleaceae.id.1924	rs112893842	0.110761	0.0974	0.00275798	22.6807
family.Defluviitaleaceae.id.1924	rs28696126	-0.107106	0.1918	0.00257611	20.2179
family.Defluviitaleaceae.id.1924	rs1582238	0.0801923	0.3718	0.00287123	23.036
family.Defluviitaleaceae.id.1924	rs1908593	0.070223	0.5378	0.00244532	20.1032
family.Defluviitaleaceae.id.1924	rs9608282	0.139014	0.0656	0.00277846	21.5485
family.Defluviitaleaceae.id.1924	rs4344384	0.0708803	0.4742	0.00250741	20.6074
family.Defluviitaleaceae.id.1924	rs540220	-0.123954	0.0596	0.00231399	18.2881
family.Desulfovibrionaceae.id.3169	rs6058181	0.0834742	0.1233	0.00167245	25.2494
family.Desulfovibrionaceae.id.3169	rs4506934	-0.0943381	0.1123	0.00145749	21.9424
family.Desulfovibrionaceae.id.3169	rs2692012	0.114231	0.0636	0.00154915	20.2913
family.Desulfovibrionaceae.id.3169	rs11599763	-0.0555931	0.3897	0.00147635	22.385
family.Desulfovibrionaceae.id.3169	rs2838334	0.0571419	0.3231	0.0013953	21.1544
family.Desulfovibrionaceae.id.3169	rs112381107	0.211435	0.0477	0.00478262	21.3994
family.Desulfovibrionaceae.id.3169	rs16851319	-0.0732697	0.1869	0.0015547	23.553
family.Desulfovibrionaceae.id.3169	rs17791387	-0.0729251	0.1412	0.00148092	22.3106
family.Desulfovibrionaceae.id.3169	rs9928243	-0.0541732	0.4254	0.00139437	21.1389
family.Desulfovibrionaceae.id.3169	rs7164160	-0.0574455	0.2584	0.00129848	19.6846
family.Desulfovibrionaceae.id.3169	rs3935584	-0.0525838	0.496	0.0013611	20.6324
family.Desulfovibrionaceae.id.3169	rs72647048	-0.0770089	0.1163	0.00133931	20.3043
family.Enterobacteriaceae.id.3469	rs78143293	-0.0848521	0.1441	0.00182336	24.7882
family.Enterobacteriaceae.id.3469	rs111229068	0.110561	0.1054	0.00169114	20.9176
family.Enterobacteriaceae.id.3469	rs62210023	0.0606754	0.3519	0.00160616	21.739
family.Enterobacteriaceae.id.3469	rs504442	0.084159	0.1392	0.00145082	19.7249
family.Enterobacteriaceae.id.3469	rs80319214	0.0990404	0.1153	0.00166229	21.0446
family.Enterobacteriaceae.id.3469	rs11026530	0.0822408	0.1342	0.00144179	19.4678
family.Enterobacteriaceae.id.3469	rs2374342	0.0582927	0.3569	0.00156913	21.3345
family.Enterobacteriaceae.id.3469	rs79757635	0.0758597	0.161	0.00145957	19.6117
family.Enterobacteriaceae.id.3469	rs35673018	0.0899642	0.0944	0.00147261	19.65
family.Enterobacteriaceae.id.3469	rs61973590	-0.0605392	0.2942	0.00150869	20.5008
family.Enterobacteriaceae.id.3469	rs4792380	0.115598	0.0517	0.00157431	20.1215
family.Erysipelotrichaceae.id.2149	rs62504403	0.0681159	0.2356	0.00166794	28.3673
family.Erysipelotrichaceae.id.2149	rs7234058	-0.0945759	0.0974	0.00140515	23.741
family.Erysipelotrichaceae.id.2149	rs17530232	0.10305	0.0765	0.00126433	21.0397
family.Erysipelotrichaceae.id.2149	rs2300774	0.0524152	0.4076	0.00132092	24.0911
family.Erysipelotrichaceae.id.2149	rs35161940	-0.0806041	0.1272	0.00126771	23.1157
family.Erysipelotrichaceae.id.2149	rs10781552	-0.0552212	0.3121	0.00127068	22.6304
family.Erysipelotrichaceae.id.2149	rs8003149	0.0538798	0.2823	0.00116526	21.2454
family.Erysipelotrichaceae.id.2149	rs4078432	-0.0608929	0.1809	0.00116359	20.7209
family.Erysipelotrichaceae.id.2149	rs1074800	0.0492438	0.3986	0.00114877	20.4567
family.Erysipelotrichaceae.id.2149	rs56970041	0.0724144	0.1113	0.001063	19.3832
family.Erysipelotrichaceae.id.2149	rs7826267	-0.0839071	0.0746	0.00100859	17.753
family.Erysipelotrichaceae.id.2149	rs1884466	-0.0475363	0.4513	0.00108423	19.7576
family.Erysipelotrichaceae.id.2149	rs290833	-0.0497374	0.3688	0.0011198	19.9402
family.FamilyXI.id.1936	rs2155352	-0.150538	0.2286	0.00780986	24.7789
family.FamilyXI.id.1936	rs697771	-0.117677	0.4324	0.00689837	21.8808
family.FamilyXI.id.1936	rs10759623	-0.162115	0.1809	0.00799161	25.4086
family.FamilyXI.id.1936	rs11547158	-0.177599	0.1203	0.00719197	22.6812
family.FamilyXI.id.1936	rs488164	0.117998	0.3837	0.00674544	21.3721
family.FamilyXI.id.1936	rs3733511	0.128253	0.2942	0.00685865	21.7816
family.FamilyXI.id.1936	rs6025153	0.118619	0.3738	0.00650767	20.4893
family.FamilyXI.id.1936	rs78222136	0.224835	0.0805	0.00611929	19.2959
family.FamilyXI.id.1936	rs17379710	-0.116383	0.4354	0.00670644	21.2949
family.FamilyXI.id.1936	rs2156611	-0.112486	0.492	0.00632058	20.0555
family.FamilyXIII.id.1957	rs6501525	0.0561559	0.3857	0.00144871	23.6003
family.FamilyXIII.id.1957	rs118170811	0.151619	0.0398	0.00236457	22.8556
family.FamilyXIII.id.1957	rs12643275	-0.0550907	0.3499	0.00137322	22.369
family.FamilyXIII.id.1957	rs1999289	-0.0637366	0.2505	0.00128571	20.9417
family.FamilyXIII.id.1957	rs482905	0.0596528	0.2495	0.00131293	22.0008
family.FamilyXIII.id.1957	rs3098182	0.0508511	0.4324	0.00127243	21.3136
family.FamilyXIII.id.1957	rs6797051	-0.0805984	0.1173	0.00131996	22.1188
family.FamilyXIII.id.1957	rs66753613	0.0651136	0.2048	0.00125083	20.3728
family.FamilyXIII.id.1957	rs7514702	-0.0663236	0.1769	0.0013086	21.9281
family.FamilyXIII.id.1957	rs7076829	-0.0516394	0.4205	0.00129771	21.1373
family.FamilyXIII.id.1957	rs10404377	-0.0503183	0.4225	0.0012469	20.3086
family.FamilyXIII.id.1957	rs4293737	-0.112091	0.2266	0.00298364	17.0636
family.FamilyXIII.id.1957	rs1887048	0.0579979	0.2237	0.00119652	20.0239
family.FamilyXIII.id.1957	rs12904405	-0.0851896	0.1024	0.00117306	19.5438
family.Lachnospiraceae.id.1987	rs9929145	-0.125721	0.0616	0.00165376	26.2786
family.Lachnospiraceae.id.1987	rs11755180	-0.049227	0.5298	0.00119991	22.0221
family.Lachnospiraceae.id.1987	rs35524804	-0.0607481	0.2674	0.00131619	23.5342
family.Lachnospiraceae.id.1987	rs11979110	-0.0500924	0.4473	0.00123789	22.7274
family.Lachnospiraceae.id.1987	rs79086868	0.0776723	0.1093	0.00127119	22.2996
family.Lachnospiraceae.id.1987	rs112040820	0.0549584	0.2704	0.00125655	22.0298
family.Lachnospiraceae.id.1987	rs2159863	-0.0585831	0.1978	0.00112775	20.7041
family.Lachnospiraceae.id.1987	rs11139361	0.0494463	0.3628	0.00109096	20.0202
family.Lachnospiraceae.id.1987	rs1205443	0.0501415	0.336	0.00112291	19.9844
family.Lachnospiraceae.id.1987	rs7359994	-0.0503142	0.332	0.00108979	20.0065
family.Lachnospiraceae.id.1987	rs146660815	-0.215114	0.0547	0.00492614	20.3467
family.Lachnospiraceae.id.1987	rs959845	-0.0493666	0.4453	0.00117288	20.9686
family.Lachnospiraceae.id.1987	rs10402491	0.0661701	0.1203	0.00108165	19.8503
family.Lachnospiraceae.id.1987	rs13005175	0.0993483	0.0885	0.00122348	20.6911
family.Lachnospiraceae.id.1987	rs2910921	0.160302	0.0447	0.00304674	20.008
family.Lachnospiraceae.id.1987	rs12760724	-0.0484566	0.3439	0.00109777	20.1531
family.Lachnospiraceae.id.1987	rs3127230	-0.0503537	0.334	0.00109697	20.1384
family.Lachnospiraceae.id.1987	rs11841382	-0.0718128	0.0736	0.000921335	16.911
family.Lactobacillaceae.id.1836	rs16861661	-0.193287	0.0497	0.00479934	25.9595
family.Lactobacillaceae.id.1836	rs921925	0.0999419	0.2624	0.00346941	24.5479
family.Lactobacillaceae.id.1836	rs768253	-0.0792344	0.3907	0.00304635	21.5638
family.Lactobacillaceae.id.1836	rs6092149	-0.0825646	0.4433	0.00334444	23.5031
family.Lactobacillaceae.id.1836	rs328312	0.082529	0.4473	0.00340175	24.0608
family.Lactobacillaceae.id.1836	rs11674854	-0.0830224	0.4274	0.00331316	22.4315
family.Lactobacillaceae.id.1836	rs77478751	-0.219178	0.0537	0.00574984	21.409
family.Lactobacillaceae.id.1836	rs74599091	0.191613	0.0348	0.00408808	20.315
family.Lactobacillaceae.id.1836	rs9345899	-0.124042	0.1312	0.00298621	19.768
family.Lactobacillaceae.id.1836	rs1590596	-0.10381	0.2087	0.00328374	22.2317
family.Lactobacillaceae.id.1836	rs1530559	0.0772453	0.5676	0.00281615	19.057
family.Lactobacillaceae.id.1836	rs62314653	0.177082	0.0626	0.00337601	20.3721
family.Methanobacteriaceae.id.121	rs10202904	-0.121754	0.4672	0.00719054	26.747
family.Methanobacteriaceae.id.121	rs73457410	0.21534	0.0666	0.0069034	24.3021
family.Methanobacteriaceae.id.121	rs6776814	-0.199566	0.0895	0.00688948	23.4688
family.Methanobacteriaceae.id.121	rs894996	0.216999	0.0716	0.00647634	23.3364
family.Methanobacteriaceae.id.121	rs75208022	-0.227245	0.0765	0.00673465	21.7038
family.Methanobacteriaceae.id.121	rs12825290	-0.216781	0.0606	0.00610007	19.2841
family.Methanobacteriaceae.id.121	rs56131665	0.178661	0.0934	0.00575311	20.6574
family.Methanobacteriaceae.id.121	rs11018665	0.111465	0.341	0.00532506	19.7868
family.Methanobacteriaceae.id.121	rs4257531	0.164498	0.1143	0.00638397	20.303
family.Methanobacteriaceae.id.121	rs6508769	0.153519	0.165	0.00594705	19.8444
family.Methanobacteriaceae.id.121	rs73068003	-0.15814	0.1223	0.0054432	20.1953
family.Methanobacteriaceae.id.121	rs10424197	-0.111274	0.325	0.00543557	20.1997
family.Oxalobacteraceae.id.2966	rs4428215	0.12561	0.2604	0.0057366	29.8005
family.Oxalobacteraceae.id.2966	rs1569853	-0.140043	0.1382	0.00492134	24.7037
family.Oxalobacteraceae.id.2966	rs736744	0.105642	0.4155	0.00533632	27.7099
family.Oxalobacteraceae.id.2966	rs6000536	-0.118383	0.2107	0.00463546	24.049
family.Oxalobacteraceae.id.2966	rs36057338	0.181604	0.0755	0.00435887	20.734
family.Oxalobacteraceae.id.2966	rs7993559	0.0921059	0.4622	0.00418655	20.9661
family.Oxalobacteraceae.id.2966	rs12002250	0.196145	0.0596	0.0040899	19.4
family.Oxalobacteraceae.id.2966	rs111966731	0.204031	0.0716	0.00475314	20.9421
family.Oxalobacteraceae.id.2966	rs17138946	-0.189444	0.0467	0.00404296	19.3794
family.Oxalobacteraceae.id.2966	rs11246212	0.13607	0.1252	0.00422097	21.7369
family.Oxalobacteraceae.id.2966	rs934049	0.109751	0.2276	0.00425406	21.1433
family.Oxalobacteraceae.id.2966	rs12509763	-0.16332	0.1163	0.00397855	20.4795
family.Oxalobacteraceae.id.2966	rs561239	0.105525	0.2823	0.00396573	19.8558
family.Oxalobacteraceae.id.2966	rs62435498	0.181521	0.0646	0.00427687	20.5227
family.Oxalobacteraceae.id.2966	rs80330081	-0.18756	0.0656	0.00417703	19.5885
family.Pasteurellaceae.id.3689	rs12191680	0.102214	0.165	0.00284783	26.8632
family.Pasteurellaceae.id.3689	rs9382510	-0.0881865	0.2455	0.0028527	26.915
family.Pasteurellaceae.id.3689	rs10840326	-0.0717634	0.4433	0.00251994	23.1208
family.Pasteurellaceae.id.3689	rs76022354	0.24289	0.0328	0.00634087	23.5471
family.Pasteurellaceae.id.3689	rs72756943	0.13988	0.0855	0.00264982	21.3027
family.Pasteurellaceae.id.3689	rs78909003	-0.241159	0.0497	0.00639517	23.4025
family.Pasteurellaceae.id.3689	rs6092684	0.0684647	0.4235	0.00231886	21.7643
family.Pasteurellaceae.id.3689	rs4822728	0.0685479	0.4374	0.00224269	21.1512
family.Pasteurellaceae.id.3689	rs35510	0.122729	0.0785	0.00246831	21.4507
family.Pasteurellaceae.id.3689	rs10965428	-0.119902	0.0795	0.00242411	21.5565
family.Pasteurellaceae.id.3689	rs16970009	0.187381	0.0437	0.00402952	19.0194
family.Pasteurellaceae.id.3689	rs12050685	-0.0670948	0.3598	0.00205559	19.3809
family.Pasteurellaceae.id.3689	rs73139353	-0.222573	0.0646	0.00518471	21.0815
family.Pasteurellaceae.id.3689	rs6972479	-0.0781862	0.2425	0.00230179	19.8733
family.Pasteurellaceae.id.3689	rs9895850	-0.176406	0.0497	0.00388961	18.4892
family.Pasteurellaceae.id.3689	rs111582866	-0.113957	0.1014	0.00228738	19.7486
family.Pasteurellaceae.id.3689	rs62568866	-0.118018	0.0994	0.00257817	20.7252
family.Pasteurellaceae.id.3689	rs731534	-0.0986502	0.1362	0.00227652	20.7932
family.Pasteurellaceae.id.3689	rs9938097	-0.0710386	0.3668	0.00214481	20.2045
family.Peptococcaceae.id.2024	rs35703006	0.0812655	0.2157	0.00227647	24.4435
family.Peptococcaceae.id.2024	rs4990837	0.0910387	0.174	0.00223332	23.9858
family.Peptococcaceae.id.2024	rs150600492	0.135774	0.0626	0.00224438	21.9521
family.Peptococcaceae.id.2024	rs12634826	-0.0739885	0.2952	0.00230955	24.0263
family.Peptococcaceae.id.2024	rs12992764	0.0684213	0.4026	0.00224521	23.4973
family.Peptococcaceae.id.2024	rs75898026	-0.0821779	0.1829	0.00214242	22.4192
family.Peptococcaceae.id.2024	rs117452796	-0.257982	0.0676	0.00692299	22.0222
family.Peptococcaceae.id.2024	rs75430375	-0.147941	0.0646	0.00258574	21.7065
family.Peptococcaceae.id.2024	rs12144792	0.064399	0.3588	0.00193577	20.7839
family.Peptostreptococcaceae.id.2042	rs61841503	0.0919658	0.1372	0.00211481	32.4908
family.Peptostreptococcaceae.id.2042	rs4692811	0.0642075	0.2644	0.0015911	25.5922
family.Peptostreptococcaceae.id.2042	rs12377846	-0.252	0.0487	0.00645175	24.2473
family.Peptostreptococcaceae.id.2042	rs2644627	-0.0558506	0.4364	0.00153947	24.7574
family.Peptostreptococcaceae.id.2042	rs59987323	-0.0537078	0.4274	0.00141157	22.0262
family.Peptostreptococcaceae.id.2042	rs9573937	-0.0693637	0.1769	0.00146469	23.556
family.Peptostreptococcaceae.id.2042	rs75819860	0.126264	0.0775	0.00188865	22.1296
family.Peptostreptococcaceae.id.2042	rs117020988	0.182411	0.0636	0.0035052	24.0212
family.Peptostreptococcaceae.id.2042	rs1520207	0.0525658	0.4374	0.00135841	21.839
family.Peptostreptococcaceae.id.2042	rs76982728	0.124203	0.0388	0.00193203	21.6477
family.Peptostreptococcaceae.id.2042	rs12986312	0.0571818	0.3221	0.00128906	20.6103
family.Peptostreptococcaceae.id.2042	rs10805326	0.0566637	0.2783	0.0013248	21.3031
family.Peptostreptococcaceae.id.2042	rs1467258	0.072584	0.167	0.00128143	19.9929
family.Peptostreptococcaceae.id.2042	rs59865771	-0.0573764	0.2813	0.00126704	20.3466
family.Peptostreptococcaceae.id.2042	rs77540684	0.106725	0.0517	0.00139689	18.8747
family.Peptostreptococcaceae.id.2042	rs6721459	0.0509823	0.5606	0.00128903	20.7273
family.Porphyromonadaceae.id.943	rs10119172	-0.0737324	0.1511	0.00148147	26.7357
family.Porphyromonadaceae.id.943	rs17065783	-0.059133	0.2237	0.00129645	23.4002
family.Porphyromonadaceae.id.943	rs6953849	0.0718149	0.1471	0.00125767	22.6994
family.Porphyromonadaceae.id.943	rs10858364	0.055316	0.2763	0.0011608	20.9489
family.Porphyromonadaceae.id.943	rs3111851	0.0581896	0.2465	0.00127837	23.0683
family.Porphyromonadaceae.id.943	rs7330827	-0.103842	0.0755	0.00138968	19.1375
family.Porphyromonadaceae.id.943	rs35961441	0.0915257	0.0736	0.00118903	19.4899
family.Porphyromonadaceae.id.943	rs10762312	-0.052368	0.2614	0.00107641	19.4243
family.Porphyromonadaceae.id.943	rs35233670	-0.0473576	0.4414	0.0011058	19.9507
family.Porphyromonadaceae.id.943	rs864093	-0.0527939	0.2565	0.00111863	20.1859
family.Porphyromonadaceae.id.943	rs1980561	-0.0485289	0.3857	0.00109261	19.717
family.Prevotellaceae.id.960	rs9958960	-0.0914807	0.165	0.00197074	27.7614
family.Prevotellaceae.id.960	rs4493272	-0.0604992	0.4712	0.00176419	26.271
family.Prevotellaceae.id.960	rs3860225	0.083936	0.1382	0.00167703	24.9776
family.Prevotellaceae.id.960	rs912860	-0.229046	0.0268	0.00641915	22.4636
family.Prevotellaceae.id.960	rs12118202	-0.0751986	0.1899	0.00175056	26.0712
family.Prevotellaceae.id.960	rs2206482	-0.0569105	0.4423	0.00158207	23.4612
family.Prevotellaceae.id.960	rs9586501	0.0592681	0.3141	0.00145513	21.6634
family.Prevotellaceae.id.960	rs12057990	0.0589878	0.2406	0.00133601	19.8863
family.Prevotellaceae.id.960	rs148376875	0.084515	0.1203	0.00155486	22.2489
family.Prevotellaceae.id.960	rs4685827	-0.0679529	0.2237	0.00146684	21.8366
family.Prevotellaceae.id.960	rs10131942	0.0701212	0.164	0.00131729	19.6126
family.Prevotellaceae.id.960	rs34660375	-0.0805894	0.1909	0.00142782	20.4284
family.Prevotellaceae.id.960	rs7252711	-0.0740876	0.1272	0.0014377	20.9314
family.Prevotellaceae.id.960	rs3758087	0.0564199	0.2922	0.00137565	20.4827
family.Prevotellaceae.id.960	rs34071565	-0.1567	0.0676	0.0024876	20.2846
family.Prevotellaceae.id.960	rs13069367	-0.0539768	0.3549	0.0013668	20.3357
family.Prevotellaceae.id.960	rs7975087	-0.0601448	0.2286	0.00132402	19.713
family.Prevotellaceae.id.960	rs2278540	0.0554249	0.326	0.00135989	20.215
family.Rhodospirillaceae.id.2717	rs9813022	-0.0842444	0.3022	0.00311125	26.5156
family.Rhodospirillaceae.id.2717	rs3754624	0.0971389	0.162	0.00276714	23.5693
family.Rhodospirillaceae.id.2717	rs55876211	-0.0911851	0.172	0.00253147	21.5518
family.Rhodospirillaceae.id.2717	rs76784716	0.136049	0.0716	0.00266008	22.6603
family.Rhodospirillaceae.id.2717	rs4278423	0.107529	0.1064	0.0024418	20.8037
family.Rhodospirillaceae.id.2717	rs1549633	0.0999312	0.1561	0.00260138	20.8862
family.Rhodospirillaceae.id.2717	rs11591293	0.0743184	0.4195	0.00257258	21.9182
family.Rhodospirillaceae.id.2717	rs74354280	-0.0911896	0.1531	0.00232432	19.8004
family.Rhodospirillaceae.id.2717	rs61933850	0.164808	0.0905	0.00304823	20.877
family.Rhodospirillaceae.id.2717	rs7001029	0.117366	0.0934	0.00250129	20.1658
family.Rhodospirillaceae.id.2717	rs1035406	-0.11354	0.0994	0.00240896	20.4797
family.Rhodospirillaceae.id.2717	rs72714493	0.0816858	0.2157	0.00239679	20.4097
family.Rhodospirillaceae.id.2717	rs12977163	0.0730951	0.3678	0.0024788	19.984
family.Rhodospirillaceae.id.2717	rs13336560	-0.0701719	0.4563	0.00245457	19.7045
family.Rhodospirillaceae.id.2717	rs4822789	0.0734321	0.3926	0.00245826	20.9221
family.Rhodospirillaceae.id.2717	rs6679026	0.111984	0.1074	0.00233548	19.8864
family.Rhodospirillaceae.id.2717	rs1923415	-0.0999238	0.1372	0.00226769	19.3169
family.Rikenellaceae.id.967	rs9603208	0.0821173	0.1034	0.00149519	26.4715
family.Rikenellaceae.id.967	rs1939881	-0.105589	0.0577	0.00150162	26.2157
family.Rikenellaceae.id.967	rs67705352	-0.0549688	0.3738	0.00139718	24.7282
family.Rikenellaceae.id.967	rs4264350	-0.0526393	0.3936	0.0013291	23.5111
family.Rikenellaceae.id.967	rs62532512	-0.0504257	0.4831	0.00124587	22.042
family.Rikenellaceae.id.967	rs67281112	0.0635814	0.2167	0.00124256	21.395
family.Rikenellaceae.id.967	rs6837275	0.0570355	0.2535	0.00133679	23.0195
family.Rikenellaceae.id.967	rs9578457	-0.141478	0.0567	0.00212996	20.0601
family.Rikenellaceae.id.967	rs2833282	0.0711137	0.1282	0.0011596	20.5232
family.Rikenellaceae.id.967	rs77885767	-0.156209	0.0477	0.00253568	21.5471
family.Rikenellaceae.id.967	rs59663348	0.0570915	0.1948	0.00117774	20.8422
family.Rikenellaceae.id.967	rs74474130	0.137747	0.0656	0.00195925	21.6981
family.Rikenellaceae.id.967	rs7242694	-0.0618674	0.1809	0.00122174	21.036
family.Rikenellaceae.id.967	rs36021379	-0.0656005	0.1342	0.00119026	20.4932
family.Rikenellaceae.id.967	rs10217435	-0.0883756	0.0875	0.00113123	20.0195
family.Rikenellaceae.id.967	rs2447496	-0.0549203	0.2833	0.00117872	20.2944
family.Rikenellaceae.id.967	rs35909684	-0.0850181	0.0775	0.0011204	19.6997
family.Rikenellaceae.id.967	rs4783173	0.0481514	0.4483	0.00112011	19.1574
family.Rikenellaceae.id.967	rs10832801	-0.0534763	0.2674	0.0011038	19.003
family.Rikenellaceae.id.967	rs9389714	-0.0636841	0.1789	0.00111405	19.7161
family.Rikenellaceae.id.967	rs6744030	0.0696747	0.1382	0.00111859	19.6667
family.Ruminococcaceae.id.2050	rs55793120	0.13822	0.0507	0.00216942	26.9658
family.Ruminococcaceae.id.2050	rs2113833	0.169146	0.0417	0.00545343	22.69
family.Ruminococcaceae.id.2050	rs17376049	0.0848534	0.1083	0.00132403	24.303
family.Ruminococcaceae.id.2050	rs56199908	-0.199327	0.0537	0.00418044	23.5759
family.Ruminococcaceae.id.2050	rs10093275	0.0534595	0.2823	0.00114186	20.9576
family.Ruminococcaceae.id.2050	rs76724913	0.0901053	0.0765	0.00112238	19.6794
family.Ruminococcaceae.id.2050	rs1612733	0.108708	0.0596	0.00138737	20.8589
family.Ruminococcaceae.id.2050	rs2426816	-0.0480152	0.497	0.00115284	20.5118
family.Ruminococcaceae.id.2050	rs3009418	0.0927607	0.0785	0.00118641	19.4862
family.Ruminococcaceae.id.2050	rs10166469	-0.053336	0.2763	0.00107378	19.6843
family.Ruminococcaceae.id.2050	rs1158100	-0.0490539	0.3549	0.00108624	19.9335
family.Ruminococcaceae.id.2050	rs499272	0.0706431	0.1362	0.00108442	19.3802
family.Streptococcaceae.id.1850	rs11110281	-0.130554	0.0676	0.00217516	33.3831
family.Streptococcaceae.id.1850	rs2952251	-0.0639298	0.2525	0.0015345	25.5272
family.Streptococcaceae.id.1850	rs4968759	-0.0544035	0.4264	0.00143591	23.9021
family.Streptococcaceae.id.1850	rs395407	-0.0826855	0.1421	0.00142553	22.9639
family.Streptococcaceae.id.1850	rs35344081	0.0609349	0.2406	0.00132592	22.0688
family.Streptococcaceae.id.1850	rs2370083	-0.0842751	0.0885	0.00126156	20.8597
family.Streptococcaceae.id.1850	rs76717940	0.150606	0.0606	0.00262557	20.3175
family.Streptococcaceae.id.1850	rs10028567	-0.0934027	0.0815	0.00145291	24.0763
family.Streptococcaceae.id.1850	rs72739637	0.0927983	0.1064	0.00154319	23.3521
family.Streptococcaceae.id.1850	rs16950051	0.107008	0.0586	0.00141098	20.3878
family.Streptococcaceae.id.1850	rs77968078	-0.0993013	0.0567	0.0012559	19.5123
family.Streptococcaceae.id.1850	rs7916711	0.0959639	0.0646	0.00127707	19.8365
family.Streptococcaceae.id.1850	rs957755	-0.0642449	0.1909	0.00121751	20.2658
family.Streptococcaceae.id.1850	rs6806351	-0.0619209	0.2087	0.00128297	20.8056
family.Streptococcaceae.id.1850	rs9903102	-0.0693015	0.164	0.00121524	20.2232
family.Streptococcaceae.id.1850	rs57646748	-0.088021	0.0676	0.00121213	19.6093
family.Streptococcaceae.id.1850	rs6563952	0.0801931	0.0924	0.0012114	20.164
family.Veillonellaceae.id.2172	rs12741784	-0.0621452	0.336	0.00170822	27.1473
family.Veillonellaceae.id.2172	rs79535861	0.100666	0.0885	0.00156757	23.643
family.Veillonellaceae.id.2172	rs111810795	-0.0867108	0.1074	0.00147548	23.056
family.Veillonellaceae.id.2172	rs12186441	0.208096	0.0368	0.00399649	21.0015
family.Veillonellaceae.id.2172	rs4797169	0.0587799	0.2505	0.00131233	20.9881
family.Veillonellaceae.id.2172	rs12668619	0.055301	0.3549	0.00138141	22.0902
family.Veillonellaceae.id.2172	rs2175069	-0.0526752	0.3857	0.00131412	21.0194
family.Veillonellaceae.id.2172	rs1442060	-0.0514024	0.494	0.00131379	21.0141
family.Veillonellaceae.id.2172	rs1447205	-0.0520689	0.3618	0.00126748	20.266
family.Veillonellaceae.id.2172	rs114889439	-0.253809	0.0527	0.00673516	22.1462
family.Veillonellaceae.id.2172	rs4461038	-0.0554965	0.3062	0.00134915	21.5764
family.Veillonellaceae.id.2172	rs6909981	-0.0638697	0.2018	0.00126891	20.2953
family.Veillonellaceae.id.2172	rs2561116	-0.083617	0.1133	0.00124783	19.9578
family.Veillonellaceae.id.2172	rs61264131	0.202367	0.0497	0.0061376	18.9773
family.Veillonellaceae.id.2172	rs9345168	0.0509102	0.4662	0.00126326	20.2049
family.Veillonellaceae.id.2172	rs11700976	0.0503337	0.4503	0.00122419	19.5731
family.Veillonellaceae.id.2172	rs6692542	0.0534397	0.3728	0.00127666	20.4195
family.Veillonellaceae.id.2172	rs2585520	-0.0904972	0.0825	0.00131348	20.3844
family.Veillonellaceae.id.2172	rs75768969	-0.0703773	0.161	0.00125858	20.1287
family.Veillonellaceae.id.2172	rs1693340	0.0818934	0.1262	0.00133617	20.1443
family.Veillonellaceae.id.2172	rs4263802	0.050942	0.3837	0.00122843	19.647
family.Verrucomicrobiaceae.id.4036	rs11729256	0.0749798	0.2386	0.00209725	24.9235
family.Verrucomicrobiaceae.id.4036	rs4936098	0.0648691	0.34	0.00191696	22.7711
family.Verrucomicrobiaceae.id.4036	rs9349825	-0.0704354	0.2793	0.00192904	22.9149
family.Verrucomicrobiaceae.id.4036	rs74542928	0.112124	0.0785	0.00200131	22.4877
family.Verrucomicrobiaceae.id.4036	rs2602429	0.0745516	0.2217	0.001945	22.7775
family.Verrucomicrobiaceae.id.4036	rs4242783	0.0687992	0.2873	0.00185278	21.6955
family.Verrucomicrobiaceae.id.4036	rs11184341	0.0655301	0.2783	0.00178603	21.2238
family.Verrucomicrobiaceae.id.4036	rs61779207	-0.0758811	0.1779	0.00176195	20.4553
family.Verrucomicrobiaceae.id.4036	rs117107102	0.204683	0.0447	0.00450094	22.4844
family.Verrucomicrobiaceae.id.4036	rs12908520	0.0619104	0.4563	0.00188075	22.3496
family.Verrucomicrobiaceae.id.4036	rs111862613	0.0907065	0.166	0.00182569	21.2515
family.Verrucomicrobiaceae.id.4036	rs941682	-0.0631526	0.3111	0.00163132	19.2925
family.Victivallaceae.id.2255	rs4396289	-0.152918	0.16	0.00712739	28.0753
family.Victivallaceae.id.2255	rs2944282	-0.124197	0.3002	0.00652505	23.3358
family.Victivallaceae.id.2255	rs11764871	0.127099	0.2505	0.00623912	24.5293
family.Victivallaceae.id.2255	rs6545794	-0.197786	0.0885	0.00589336	23.2034
family.Victivallaceae.id.2255	rs2546105	0.126643	0.2455	0.00615589	24.2496
family.Victivallaceae.id.2255	rs62570196	-0.246101	0.0686	0.00832655	25.9367
family.Victivallaceae.id.2255	rs7077363	0.148942	0.164	0.00556365	21.8756
family.Victivallaceae.id.2255	rs67832247	-0.123489	0.2694	0.00599482	21.4281
family.Victivallaceae.id.2255	rs34962571	-0.186945	0.0825	0.00612928	19.9505
family.Victivallaceae.id.2255	rs7860510	0.164855	0.0974	0.00491258	19.303
family.Victivallaceae.id.2255	rs7627405	-0.134158	0.167	0.00554134	19.7981
family.Victivallaceae.id.2255	rs61702987	0.145501	0.175	0.00598591	23.5097
family.Victivallaceae.id.2255	rs7314815	0.101088	0.503	0.00510649	20.0688
family.Victivallaceae.id.2255	rs11671100	-0.160034	0.2008	0.00625606	20.9575
Actinomyces	rs34583783	0.126596	0.1024	0.00296881	22.2311
Actinomyces	rs2715439	0.0746684	0.4543	0.00274062	20.5177
Actinomyces	rs4146653	0.0985224	0.1968	0.00282533	21.1537
Actinomyces	rs35011108	0.232634	0.0636	0.00583798	20.6293
Actinomyces	rs4073240	0.0749687	0.3827	0.00267944	20.0585
Actinomyces	rs7915461	0.18776	0.0577	0.00412048	21.8462
Actinomyces	rs71315246	-0.0969809	0.1431	0.00261307	19.5603
Actinomyces	rs10787984	0.094316	0.1759	0.00260606	19.5077
Adlercreutzia	rs7680684	-0.083381	0.325	0.00294784	24.3649
Adlercreutzia	rs2147798	0.0922959	0.1958	0.00279199	23.0732
Adlercreutzia	rs80078995	-0.11324	0.1342	0.00286746	23.6987
Adlercreutzia	rs2717140	-0.119225	0.1113	0.00272795	22.5425
Adlercreutzia	rs9490822	-0.0734512	0.4473	0.00268949	22.2238
Adlercreutzia	rs12522517	-0.104884	0.1272	0.0024335	19.9668
Adlercreutzia	rs13231526	0.143237	0.0636	0.00261684	21.1182
Adlercreutzia	rs6664405	-0.0953084	0.1441	0.00253378	20.4462
Adlercreutzia	rs1046175	0.112758	0.1262	0.00240403	19.3966
Adlercreutzia	rs9915817	0.0749219	0.329	0.00239754	19.8056
Adlercreutzia	rs55719207	-0.0699243	0.4175	0.00236934	19.5721
Adlercreutzia	rs11604400	-0.102524	0.1153	0.00234559	19.0557
Akkermansia	rs11729256	0.0750473	0.2386	0.00210099	24.966
Akkermansia	rs4936098	0.0649225	0.34	0.00192011	22.8067
Akkermansia	rs9349825	-0.0703407	0.2793	0.0019239	22.8518
Akkermansia	rs74542928	0.112623	0.0785	0.00201908	22.6858
Akkermansia	rs2602429	0.0745352	0.2217	0.00194416	22.7656
Akkermansia	rs61779207	-0.0760539	0.1779	0.00176997	20.5468
Akkermansia	rs11184341	0.0655855	0.2783	0.00178905	21.2579
Akkermansia	rs4242783	0.0685454	0.2873	0.00183914	21.5336
Akkermansia	rs117107102	0.204406	0.0447	0.00448856	22.4178
Akkermansia	rs12908520	0.061772	0.4563	0.0018723	22.2471
Akkermansia	rs111862613	0.0911199	0.166	0.00184246	21.4452
Akkermansia	rs941682	-0.0632957	0.3111	0.00163864	19.3775
Alistipes	rs67281112	0.0634575	0.2167	0.00123851	21.1898
Alistipes	rs67705352	-0.0532404	0.3738	0.00131109	23.0596
Alistipes	rs11769002	-0.0528793	0.4006	0.00132817	23.3657
Alistipes	rs7129639	-0.0524955	0.4016	0.00130433	22.9458
Alistipes	rs1689282	-0.0520061	0.34	0.00121751	20.8301
Alistipes	rs11958296	-0.0981222	0.0706	0.00124482	20.2062
Alistipes	rs8130320	-0.049002	0.4821	0.00118841	20.904
Alistipes	rs2875322	-0.0580945	0.2068	0.00111779	19.5351
Alistipes	rs2290844	0.0813969	0.1133	0.00102574	18.0398
Alistipes	rs2450745	-0.080524	0.0825	0.00108054	19.0046
Alistipes	rs62576416	0.0492647	0.3976	0.00114624	20.1534
Alistipes	rs1107244	0.0758558	0.0785	0.00111629	19.6341
Alistipes	rs34417064	-0.048202	0.5119	0.00115653	20.3414
Alistipes	rs12990744	-0.0776618	0.1233	0.0012059	20.1531
Alistipes	rs4810359	-0.0652428	0.1471	0.00114522	19.9244
Anaerofilum	rs816292	-0.113003	0.2425	0.00521241	26.2772
Anaerofilum	rs79598899	0.182586	0.0825	0.00551538	26.1049
Anaerofilum	rs4506496	0.10309	0.337	0.00473034	23.4457
Anaerofilum	rs712981	0.10076	0.4185	0.00485854	24.6505
Anaerofilum	rs17105491	-0.193107	0.0596	0.0045214	22.0466
Anaerofilum	rs10794359	-0.0953524	0.4871	0.00450395	22.5854
Anaerofilum	rs17096874	-0.126337	0.1809	0.00435058	22.062
Anaerofilum	rs356049	0.132603	0.1859	0.00417482	20.9281
Anaerofilum	rs1563175	0.0923834	0.4443	0.00411757	20.8755
Anaerofilum	rs17012738	0.0903417	0.4076	0.00401378	20.3472
Anaerofilum	rs9299345	-0.1364	0.1173	0.00401255	20.341
Anaerofilum	rs4244069	-0.146775	0.1133	0.00399923	20.1888
Anaerostipes	rs7193624	0.0750642	0.1491	0.00146324	24.8001
Anaerostipes	rs2804244	-0.053089	0.4553	0.00135007	22.8795
Anaerostipes	rs62215703	0.0644965	0.2197	0.00142946	22.2571
Anaerostipes	rs2396460	-0.0512653	0.4394	0.00129307	21.8941
Anaerostipes	rs3900776	-0.110013	0.0706	0.00147291	21.6719
Anaerostipes	rs2014785	0.0515687	0.3887	0.00128294	21.1224
Anaerostipes	rs62157625	0.088573	0.1133	0.00149544	22.7842
Anaerostipes	rs6726833	-0.0877497	0.0944	0.0012666	21.4606
Anaerostipes	rs6474958	-0.0500065	0.4026	0.00117693	19.9324
Anaerostipes	rs6854026	-0.0508482	0.5119	0.00128267	21.7294
Anaerostipes	rs78735375	-0.137429	0.0527	0.001952	20.2584
Anaerostipes	rs7823228	-0.0621085	0.2157	0.00125525	20.6661
Anaerostipes	rs13376554	0.197389	0.0308	0.00593758	18.5105
Anaerostipes	rs60983350	-0.0539901	0.4354	0.00131065	21.4468
Anaerostipes	rs10502061	0.0835752	0.0944	0.00112469	18.942
Anaerotruncus	rs6563550	0.0877135	0.0785	0.00148449	24.6256
Anaerotruncus	rs8005030	0.0554447	0.3022	0.00133568	22.1297
Anaerotruncus	rs4669806	0.0576389	0.2495	0.00132395	21.9589
Anaerotruncus	rs10150232	0.0567088	0.2535	0.0012779	20.6197
Anaerotruncus	rs1272208	-0.0611743	0.2803	0.00137563	22.1988
Anaerotruncus	rs12056802	0.0774194	0.0825	0.00119116	19.0909
Anaerotruncus	rs11018566	-0.156465	0.0517	0.0029021	18.2666
Anaerotruncus	rs7675045	-0.0497815	0.4722	0.00122204	20.2667
Anaerotruncus	rs1431492	-0.0654996	0.1829	0.00121079	20.0725
Anaerotruncus	rs9347879	0.050618	0.4602	0.00126531	20.9851
Anaerotruncus	rs17734739	0.0660052	0.1899	0.00122927	19.6002
Anaerotruncus	rs6494922	0.0903106	0.0726	0.00123937	19.9351
Anaerotruncus	rs34449434	-0.0497004	0.4563	0.00119035	19.2054
Anaerotruncus	rs7155595	0.0539336	0.3091	0.00124142	20.5722
Anaerotruncus	rs115414803	-0.144356	0.0586	0.00222397	20.6644
Anaerotruncus	rs2704155	-0.106235	0.9652	0.00164544	20.465
Bacteroides	rs6795673	0.0538565	0.4115	0.00142865	26.1803
Bacteroides	rs28757219	0.0818398	0.1521	0.00155418	23.0859
Bacteroides	rs9507307	0.0604456	0.1899	0.00120359	21.91
Bacteroides	rs66474973	0.0812515	0.1153	0.0014001	24.4001
Bacteroides	rs11585893	-0.0740746	0.1481	0.00141067	25.1722
Bacteroides	rs495004	-0.0607475	0.2097	0.00123421	21.8787
Bacteroides	rs17619981	0.0880978	0.0656	0.00140263	22.1913
Bacteroides	rs2023437	-0.0782324	0.1243	0.00124414	21.7771
Bacteroides	rs66710942	0.0488038	0.4155	0.00115709	20.642
Bacteroides	rs13207588	-0.059205	0.2326	0.00114879	20.3627
Bacteroides	rs2366421	-0.0528153	0.2336	0.00110998	20.3319
Bacteroides	rs1340391	-0.0592004	0.1918	0.00109376	20.0377
Barnesiella	rs2276875	-0.0697176	0.2545	0.00179362	24.9599
Barnesiella	rs2428166	-0.165859	0.0487	0.00297936	24.172
Barnesiella	rs60316894	-0.121478	0.0596	0.00182629	23.2637
Barnesiella	rs35177866	0.0917125	0.1243	0.00173411	23.2635
Barnesiella	rs13242616	-0.0583747	0.3698	0.00160798	22.4562
Barnesiella	rs79795328	-0.0818645	0.1252	0.00157382	21.5243
Barnesiella	rs2057922	0.0915241	0.1064	0.00155409	22.1117
Barnesiella	rs199035	0.0559495	0.5089	0.00156384	21.8388
Barnesiella	rs62251337	-0.0690763	0.1581	0.00153117	21.3818
Barnesiella	rs77455852	-0.0891491	0.1213	0.0015485	20.7696
Barnesiella	rs11155559	0.0956023	0.0954	0.00150359	20.1499
Barnesiella	rs12909713	-0.0550716	0.4692	0.00147954	21.045
Barnesiella	rs113258194	0.098992	0.1024	0.00153038	21.3708
Barnesiella	rs28479800	-0.09152	0.0974	0.00152944	18.9895
Barnesiella	rs76181748	-0.0778559	0.1441	0.00144677	20.5724
Barnesiella	rs72684847	-0.114369	0.0656	0.00156062	20.2917
Barnesiella	rs28418786	-0.0791324	0.1561	0.00149122	20.4542
Bifidobacterium	rs182549	0.119703	0.4911	0.0059483	88.418
Bifidobacterium	rs7322849	0.112428	0.0964	0.0020957	31.0311
Bifidobacterium	rs10841473	-0.0624207	0.2704	0.00157131	23.2526
Bifidobacterium	rs56108664	0.0729971	0.1849	0.00153294	21.362
Bifidobacterium	rs2686790	0.070741	0.1153	0.00135591	20.0621
Bifidobacterium	rs4567981	0.0562084	0.4394	0.00154675	22.7167
Bifidobacterium	rs2491158	0.0712624	0.1819	0.00141583	19.8766
Bifidobacterium	rs76671854	-0.0846055	0.1252	0.00152902	21.1389
Bifidobacterium	rs75344046	0.232354	0.0497	0.00543914	21.0771
Bifidobacterium	rs540489	-0.0637641	0.2336	0.00144841	21.118
Bifidobacterium	rs857444	0.0558234	0.3608	0.00143311	21.2047
Bifidobacterium	rs12022129	0.0619356	0.2207	0.00134308	19.8693
Bifidobacterium	rs62181700	-0.0624643	0.2813	0.00153178	22.6622
Bifidobacterium	rs55888705	0.0546319	0.3867	0.0013745	20.3362
Bifidobacterium	rs5746486	-0.0536216	0.3539	0.00133152	19.7008
Bifidobacterium	rs73797465	-0.0953566	0.0865	0.00141417	20.7667
Bilophila	rs116261629	0.128112	0.0716	0.00212632	24.0233
Bilophila	rs1571225	0.0826826	0.1491	0.0018236	23.4797
Bilophila	rs3827020	0.0766479	0.1899	0.00179955	22.7621
Bilophila	rs1241171	-0.0692654	0.2157	0.0016526	21.2777
Bilophila	rs7802841	0.0670097	0.3509	0.00183865	23.6775
Bilophila	rs8013541	-0.0571991	0.4235	0.00160876	20.7123
Bilophila	rs6793291	0.112729	0.0924	0.00196564	21.7611
Bilophila	rs1917709	0.118509	0.0537	0.00180081	19.6354
Bilophila	rs542415	-0.0613623	0.34	0.00165238	21.1441
Bilophila	rs72676854	0.123209	0.0656	0.00180517	21.0031
Bilophila	rs4798126	0.073288	0.1501	0.00148739	19.0297
Bilophila	rs1969927	0.0564589	0.3797	0.00154597	19.7804
Bilophila	rs60178956	-0.0624818	0.2346	0.00152403	19.4993
Bilophila	rs2728491	-0.0627416	0.3101	0.00157197	20.2379
Bilophila	rs2713349	0.0617228	0.2545	0.00150625	19.3859
Bilophila	rs9899990	-0.102702	0.0656	0.0015927	19.2801
Bilophila	rs11069458	-0.0680947	0.1899	0.00149843	19.2898
Butyricicoccus	rs56221232	0.0828027	0.1083	0.00142601	24.4638
Butyricicoccus	rs2017189	-0.0506956	0.4215	0.0012328	21.1451
Butyricicoccus	rs7322368	0.0815733	0.0845	0.00115623	19.8314
Butyricicoccus	rs75238760	0.0619423	0.1938	0.00114966	19.5897
Butyricicoccus	rs12585793	-0.262206	0.0527	0.00682955	21.5441
Butyricicoccus	rs62478070	0.224039	0.0437	0.00508716	20.4782
Butyricicoccus	rs4962426	0.0614216	0.1978	0.00120662	20.4007
Butyricicoccus	rs10084203	0.0549699	0.2416	0.00115369	19.789
Butyricicoccus	rs12034718	0.0701199	0.165	0.00120827	19.64
Butyricimonas	rs113054641	-0.144881	0.0845	0.00279069	27.8367
Butyricimonas	rs62390301	-0.0872983	0.1829	0.00233752	24.9107
Butyricimonas	rs7083431	0.0703539	0.3549	0.00220479	23.7208
Butyricimonas	rs2642760	0.0713357	0.3767	0.00225856	24.0674
Butyricimonas	rs782080	0.0653488	0.4066	0.00208572	22.4286
Butyricimonas	rs1862649	0.113124	0.0915	0.00204828	20.7732
Butyricimonas	rs12304031	-0.086278	0.1292	0.00179924	19.2072
Butyricimonas	rs71428626	-0.133188	0.0726	0.00215438	21.1024
Butyricimonas	rs78453362	-0.14948	0.0577	0.00253857	20.882
Butyricimonas	rs326049	0.0759694	0.2048	0.00194202	20.5379
Butyricimonas	rs62130338	-0.0732608	0.2624	0.00202409	21.4076
Butyricimonas	rs9657374	0.0680719	0.3022	0.00196185	21.1018
Butyricimonas	rs12458763	0.122037	0.0716	0.00196972	20.488
Butyricimonas	rs2114713	0.062721	0.4513	0.00189333	20.3577
Butyricimonas	rs270727	-0.0694173	0.3221	0.00198883	21.1874
Butyricimonas	rs72814525	0.0664154	0.3231	0.0018284	19.662
Butyricimonas	rs11228830	0.135265	0.0706	0.00228434	20.542
Butyrivibrio	rs72723662	0.224078	0.1004	0.00802773	24.8527
Butyrivibrio	rs7412979	0.186779	0.0875	0.00657748	23.0279
Butyrivibrio	rs7752361	-0.11923	0.504	0.00704156	24.6713
Butyrivibrio	rs4537857	-0.12459	0.2922	0.00650203	22.7752
Butyrivibrio	rs11761679	0.154775	0.1561	0.00661038	23.1572
Butyrivibrio	rs16941336	0.127488	0.2644	0.00645996	22.6268
Butyrivibrio	rs77356209	0.216874	0.0477	0.00592401	20.1246
Butyrivibrio	rs74622183	-0.201027	0.0875	0.00629702	22.0272
Butyrivibrio	rs7763512	0.119846	0.3827	0.0068185	22.3603
Butyrivibrio	rs142855850	0.205013	0.1014	0.00618069	20.1002
Butyrivibrio	rs9349693	0.117973	0.3111	0.00588424	20.5984
Butyrivibrio	rs486484	-0.108349	0.4712	0.00586231	20.3678
Butyrivibrio	rs17163238	0.140987	0.1998	0.00593876	20.7904
Butyrivibrio	rs4928024	-0.17471	0.0984	0.00575155	20.1254
Butyrivibrio	rs1007475	0.118065	0.2942	0.00583036	20.4086
Butyrivibrio	rs16934069	-0.133784	0.1988	0.00569991	19.9494
CandidatusSoleaferrea	rs4294381	0.112197	0.1799	0.00379606	23.4081
CandidatusSoleaferrea	rs10090365	-0.0834413	0.5586	0.00344697	21.248
CandidatusSoleaferrea	rs4678258	0.0986136	0.2763	0.00341588	20.9049
CandidatusSoleaferrea	rs10108780	-0.092834	0.2674	0.00358555	21.5799
CandidatusSoleaferrea	rs386526	0.0818459	0.5169	0.00335061	20.6486
CandidatusSoleaferrea	rs36155147	0.104966	0.3618	0.00317395	18.9642
CandidatusSoleaferrea	rs6881988	-0.0819131	0.4443	0.00329365	20.2832
CandidatusSoleaferrea	rs11153159	-0.12805	0.1292	0.00328761	20.1172
CandidatusSoleaferrea	rs10809135	0.0834858	0.4911	0.00347903	20.9366
CandidatusSoleaferrea	rs9973954	0.0892075	0.3062	0.0033803	20.8356
CandidatusSoleaferrea	rs6489992	-0.0840437	0.3847	0.0032768	20.1857
CandidatusSoleaferrea	rs6494306	-0.0969304	0.1968	0.0033207	20.467
CandidatusSoleaferrea	rs12500231	0.0813853	0.4254	0.00321895	19.8379
CandidatusSoleaferrea	rs7400877	-0.0951085	0.2505	0.00324017	19.9691
CandidatusSoleaferrea	rs2193878	0.228255	0.0487	0.00646398	20.0776
CandidatusSoleaferrea	rs830149	0.184647	0.0586	0.0042477	21.5979
Catenibacterium	rs12404911	0.140717	0.17	0.00656552	21.3931
Catenibacterium	rs77285108	-0.161826	0.1461	0.0064881	20.9497
Catenibacterium	rs73128290	0.129726	0.2634	0.00637546	20.7698
Catenibacterium	rs212393	-0.135254	0.3101	0.0068476	22.3185
Catenibacterium	rs7742829	0.11411	0.4195	0.0063356	20.6391
ChristensenellaceaeR.7group	rs999354	0.0580248	0.325	0.0014997	24.5148
ChristensenellaceaeR.7group	rs78521377	0.124992	0.0527	0.00163864	20.6857
ChristensenellaceaeR.7group	rs62467127	0.114108	0.0447	0.00160968	20.5033
ChristensenellaceaeR.7group	rs17081797	-0.0904325	0.0686	0.0011994	19.6001
ChristensenellaceaeR.7group	rs62132810	-0.0828853	0.1083	0.00141131	21.29
ChristensenellaceaeR.7group	rs60954665	0.049815	0.5099	0.00123702	20.2156
ChristensenellaceaeR.7group	rs10461257	-0.0551969	0.2853	0.00127731	20.4439
ChristensenellaceaeR.7group	rs79150079	0.121547	0.0716	0.00167466	20.1163
ChristensenellaceaeR.7group	rs62190261	0.0958394	0.0905	0.00130261	19.9193
ChristensenellaceaeR.7group	rs892686	0.0514099	0.4513	0.00130382	21.31
ChristensenellaceaeR.7group	rs73952017	-0.0862164	0.0875	0.00128671	19.676
Clostridiumsensustricto1	rs550843	-0.0783246	0.1491	0.00151708	21.4233
Clostridiumsensustricto1	rs2795528	-0.184315	0.0487	0.0034572	22.078
Clostridiumsensustricto1	rs2817172	0.058139	0.4125	0.0015943	21.8065
Clostridiumsensustricto1	rs115807074	-0.22736	0.0497	0.00501259	21.295
Clostridiumsensustricto1	rs116847295	0.110021	0.0755	0.00154659	19.9943
Clostridiumsensustricto1	rs12341505	0.0810718	0.1113	0.00143289	20.2558
Clostridiumsensustricto1	rs11586026	0.110967	0.0636	0.00149631	19.6206
Clostridiumsensustricto1	rs11264403	-0.139062	0.0398	0.00236745	17.2831
Clostridiumsensustricto1	rs12490337	-0.0616879	0.2455	0.00142167	20.1012
Collinsella	rs9541268	0.09597	0.0964	0.00182855	23.6535
Collinsella	rs2671662	-0.0567751	0.4682	0.00157359	22.5883
Collinsella	rs73052258	0.0930178	0.0964	0.00146757	21.0641
Collinsella	rs2103510	0.0786551	0.1312	0.00152295	21.8602
Collinsella	rs75672793	-0.108908	0.0706	0.00162443	20.4995
Collinsella	rs10890671	-0.0537401	0.5268	0.00142438	20.4433
Collinsella	rs12921100	0.0563759	0.3171	0.00137242	19.6965
Collinsella	rs59414781	0.0668866	0.1799	0.00138944	19.9412
Collinsella	rs62448871	-0.0540309	0.4612	0.00140476	20.1613
Collinsella	rs1496626	-0.0722307	0.1541	0.00139183	19.9755
Collinsella	rs149807560	-0.104264	0.0895	0.00144856	19.5419
Collinsella	rs11597285	-0.0537947	0.4245	0.00138734	19.911
Coprobacter	rs305411	0.129218	0.1352	0.00350893	23.8567
Coprobacter	rs3828477	-0.091218	0.2813	0.00318606	21.7217
Coprobacter	rs55672356	-0.193354	0.0527	0.00443306	21.8232
Coprobacter	rs143662916	0.253264	0.0577	0.00708064	21.971
Coprobacter	rs213863	-0.0887412	0.3091	0.00325385	22.1853
Coprobacter	rs72821405	-0.147365	0.0885	0.00342203	21.2036
Coprobacter	rs11532348	-0.103931	0.1829	0.00328806	20.9876
Coprobacter	rs12996055	0.0921817	0.1918	0.00294084	19.3724
Coprobacter	rs12684609	0.100827	0.1978	0.00327873	20.9279
Coprobacter	rs5011652	0.0899597	0.2455	0.00297358	20.224
Coprobacter	rs74919520	0.125703	0.1282	0.00323028	20.6922
Coprobacter	rs28402691	0.110695	0.167	0.00303115	19.4127
Coprobacter	rs189356	0.0781125	0.5219	0.00304329	20.6385
Coprobacter	rs76001613	0.21591	0.0696	0.00563389	19.1674
Coprococcus3	rs8100692	0.0577411	0.4274	0.00163305	25.8885
Coprococcus3	rs62481985	-0.0582385	0.4364	0.00165335	25.6197
Coprococcus3	rs178271	0.145257	0.0527	0.00225275	24.3665
Coprococcus3	rs13394391	-0.0709302	0.16	0.00139311	22.0864
Coprococcus3	rs11080344	0.0516921	0.4742	0.00131851	20.9036
Coprococcus3	rs7521171	-0.0596434	0.338	0.00137382	21.2822
Coprococcus3	rs11077359	-0.0645443	0.1998	0.00122148	18.8044
Coprococcus3	rs13247359	0.051211	0.4801	0.00129481	20.5247
Coprococcus3	rs4575475	0.0619514	0.2366	0.00133223	20.2128
Coprococcus3	rs10810043	0.0515518	0.3897	0.00124751	19.7739
DefluviitaleaceaeUCG011	rs4677103	0.0977912	0.171	0.00306906	24.5696
DefluviitaleaceaeUCG011	rs72731813	-0.147383	0.0815	0.00322957	25.1588
DefluviitaleaceaeUCG011	rs112893842	0.11381	0.0974	0.00291203	23.8929
DefluviitaleaceaeUCG011	rs9725395	-0.13834	0.0875	0.00272764	21.9055
DefluviitaleaceaeUCG011	rs55658617	0.174369	0.0696	0.00346579	23.1659
DefluviitaleaceaeUCG011	rs9608282	0.142939	0.0656	0.00293758	22.7273
DefluviitaleaceaeUCG011	rs28696126	-0.106503	0.1918	0.00254701	19.9404
DefluviitaleaceaeUCG011	rs1582238	0.0805036	0.3718	0.0028936	23.1609
DefluviitaleaceaeUCG011	rs4344384	0.0715978	0.4742	0.00255838	20.9761
DefluviitaleaceaeUCG011	rs2892880	0.0817755	0.2604	0.00246984	20.2533
Desulfovibrio	rs11160353	-0.0691756	0.508	0.00238321	22.0543
Desulfovibrio	rs2853179	0.0811971	0.2485	0.00242095	21.7128
Desulfovibrio	rs16863365	0.109402	0.1173	0.00264056	23.2296
Desulfovibrio	rs12031543	-0.127185	0.0755	0.00229369	20.3527
Desulfovibrio	rs13066142	0.119141	0.0934	0.0024343	22.5453
Desulfovibrio	rs2590913	0.154496	0.0726	0.0028598	20.7156
Desulfovibrio	rs2032031	-0.0654931	0.4732	0.00209532	19.3993
Desulfovibrio	rs72647089	-0.106594	0.1064	0.0022028	19.8314
Desulfovibrio	rs7729080	-0.070287	0.2893	0.00214528	19.8628
Desulfovibrio	rs4797774	0.212582	0.0686	0.00584988	20.4421
Desulfovibrio	rs6580353	0.0770979	0.2604	0.00222768	20.6275
Dialister	rs11166701	-0.0655301	0.5159	0.00210288	24.6934
Dialister	rs517089	0.076227	0.169	0.00166629	20.0055
Dialister	rs4747450	0.0668509	0.2664	0.00170642	20.4864
Dialister	rs2314294	0.0865932	0.1183	0.00175907	19.9778
Dialister	rs4753063	-0.0596297	0.4414	0.00175044	21.0194
Dialister	rs2435610	0.0647131	0.2604	0.0016985	20.3861
Dialister	rs10938938	-0.0773514	0.1938	0.00179331	20.4786
Dialister	rs10138457	-0.113054	0.0716	0.00169561	18.6257
Dialister	rs11071887	0.0662403	0.2634	0.00170664	20.4925
Dialister	rs764177	-0.0601454	0.338	0.00164409	19.7385
Dialister	rs76680460	-0.161296	0.0477	0.00272387	19.5944
Dialister	rs75416973	0.0727223	0.2256	0.00171091	19.5378
Dorea	rs13279148	0.0715309	0.166	0.00127511	22.4744
Dorea	rs62503162	-0.0974091	0.0875	0.00154684	25.11
Dorea	rs12216169	0.0881722	0.0835	0.00128669	20.7217
Dorea	rs73729431	-0.13745	0.0606	0.00218302	20.9897
Dorea	rs4793307	0.0574165	0.2455	0.00124723	21.9762
Dorea	rs11150408	0.0488254	0.4453	0.00116284	20.0393
Dorea	rs345219	-0.0497368	0.3757	0.00113167	19.5015
Dorea	rs62583469	-0.0634136	0.1988	0.00118056	19.8769
Dorea	rs3005511	0.0516127	0.336	0.00118636	20.9143
Dorea	rs1899291	0.0697217	0.1282	0.00122079	21.5208
Dorea	rs3752849	0.163846	0.0328	0.00374984	20.0242
Dorea	rs12537781	-0.055544	0.2296	0.00111612	19.6724
Eggerthella	rs3851328	-0.107774	0.2664	0.0040176	20.754
Eggerthella	rs2240838	0.0980582	0.502	0.00475922	24.6033
Eggerthella	rs2223081	0.102572	0.2922	0.00416372	21.5119
Eggerthella	rs112205261	-0.188618	0.0577	0.00431788	21.8305
Eggerthella	rs4985746	0.110522	0.1789	0.00404322	19.9084
Eggerthella	rs1784446	0.0907728	0.4423	0.00406292	20.989
Eggerthella	rs76663501	0.175349	0.0815	0.00443674	21.4448
Eggerthella	rs6430926	0.0879736	0.5139	0.0038546	19.9087
Eggerthella	rs2877457	-0.093486	0.8678	0.00387606	19.7709
Eggerthella	rs13070736	-0.121331	0.1571	0.00385035	19.8866
Eggerthella	rs67490567	0.108495	0.1978	0.00382895	19.5297
Eisenbergiella	rs3812426	0.106447	0.2078	0.0040229	22.5425
Eisenbergiella	rs1508033	0.091546	0.3499	0.00390284	21.8553
Eisenbergiella	rs12278566	-0.121065	0.175	0.00412883	23.1344
Eisenbergiella	rs2683098	0.107319	0.2237	0.00405372	22.7118
Eisenbergiella	rs11079158	0.100627	0.2197	0.0035559	19.9128
Eisenbergiella	rs13258851	0.137001	0.0855	0.00366957	20.5553
Eisenbergiella	rs12710729	0.0893384	0.3708	0.00359448	20.1332
Eisenbergiella	rs12257723	-0.0952742	0.339	0.00361978	20.2717
Eisenbergiella	rs4462860	0.0939071	0.3439	0.00397769	21.7969
Eisenbergiella	rs11027642	0.129006	0.1243	0.00366052	20.5044
Eisenbergiella	rs11938607	0.0978125	0.2634	0.00363813	20.3786
Eisenbergiella	rs1553971	0.120965	0.161	0.00377325	21.1383
Enterorhabdus	rs11098863	-0.0966008	0.4821	0.00466477	35.2528
Enterorhabdus	rs7923280	0.0860019	0.3946	0.00342407	25.8443
Enterorhabdus	rs114731706	0.182308	0.0835	0.00380363	22.7333
Enterorhabdus	rs3017103	0.0980897	0.1899	0.00291916	22.0222
Enterorhabdus	rs73331712	0.26199	0.0427	0.00721335	22.5747
Enterorhabdus	rs77655283	0.132988	0.0686	0.00264506	19.8694
Enterorhabdus	rs9470637	-0.0755513	0.4026	0.00273687	20.6432
Enterorhabdus	rs424715	0.0818743	0.5537	0.00290555	21.9192
Enterorhabdus	rs10098492	0.132323	0.0905	0.0027502	20.2946
Enterorhabdus	rs2051957	0.0843291	0.2346	0.00261507	19.7221
Erysipelatoclostridium	rs7221249	0.0839861	0.5467	0.00352693	34.6119
Erysipelatoclostridium	rs710230	0.143381	0.0865	0.00286895	25.9352
Erysipelatoclostridium	rs4697572	-0.0810636	0.2455	0.00251333	24.6347
Erysipelatoclostridium	rs58236560	-0.111157	0.1372	0.00239428	22.4786
Erysipelatoclostridium	rs622418	-0.0668051	0.5109	0.00221895	21.7518
Erysipelatoclostridium	rs17804233	-0.0662914	0.4821	0.00215554	21.1289
Erysipelatoclostridium	rs1434153	-0.0684526	0.3211	0.00208253	20.1592
Erysipelatoclostridium	rs340991	-0.0740482	0.2982	0.00221555	21.714
Erysipelatoclostridium	rs6474512	0.067015	0.4513	0.0022336	21.8958
Erysipelatoclostridium	rs9590927	-0.0646003	0.494	0.00206806	20.2675
Erysipelatoclostridium	rs61806970	0.142548	0.0646	0.0022806	19.754
Erysipelatoclostridium	rs45480394	-0.0687134	0.3618	0.00212795	20.4761
Erysipelatoclostridium	rs2901723	0.0641339	0.503	0.00204043	19.7508
Erysipelatoclostridium	rs34528142	-0.0875551	0.171	0.00208287	20.0414
Erysipelatoclostridium	rs16936671	-0.0968026	0.1362	0.00207611	19.735
Erysipelatoclostridium	rs3804326	0.14147	0.0676	0.00251083	17.6855
ErysipelotrichaceaeUCG003	rs28568391	-0.0583911	0.4493	0.00165993	24.1788
ErysipelotrichaceaeUCG003	rs11994308	0.115417	0.0696	0.00166797	22.6488
ErysipelotrichaceaeUCG003	rs76502207	0.144844	0.0905	0.00231848	24.9537
ErysipelotrichaceaeUCG003	rs10164067	-0.10326	0.0746	0.00163549	23.6306
ErysipelotrichaceaeUCG003	rs8053479	-0.0838212	0.1412	0.00146011	20.195
ErysipelotrichaceaeUCG003	rs17798136	0.158818	0.0616	0.00280395	20.861
ErysipelotrichaceaeUCG003	rs59104037	-0.0951263	0.0815	0.00145174	21.5838
ErysipelotrichaceaeUCG003	rs11666127	-0.0719187	0.171	0.0014359	19.8597
ErysipelotrichaceaeUCG003	rs62403464	-0.0731743	0.164	0.0014649	21.8546
ErysipelotrichaceaeUCG003	rs59068084	0.0564772	0.4215	0.00151504	22.0651
ErysipelotrichaceaeUCG003	rs73074432	0.072154	0.166	0.00135344	19.2652
ErysipelotrichaceaeUCG003	rs4758231	-0.0551754	0.3499	0.00137072	20.4353
ErysipelotrichaceaeUCG003	rs74988980	-0.133141	0.0437	0.00244845	14.5844
ErysipelotrichaceaeUCG003	rs75949021	-0.169667	0.0457	0.00304887	20.548
ErysipelotrichaceaeUCG003	rs6875357	0.165673	0.0467	0.00310713	21.9175
ErysipelotrichaceaeUCG003	rs79396538	0.0848148	0.1034	0.00142984	19.6855
ErysipelotrichaceaeUCG003	rs12251396	-0.0705399	0.1938	0.00138716	19.7376
Escherichia.Shigella	rs2267739	0.115505	0.0855	0.00198938	23.6231
Escherichia.Shigella	rs1154904	-0.0613376	0.4642	0.00183325	22.0395
Escherichia.Shigella	rs73208162	-0.119296	0.0586	0.0020788	23.0623
Escherichia.Shigella	rs113513883	0.172283	0.0577	0.00325541	20.5042
Escherichia.Shigella	rs7502686	-0.136384	0.0626	0.00202958	20.3127
Escherichia.Shigella	rs57024273	0.0626172	0.3181	0.00168684	20.0246
Escherichia.Shigella	rs113127095	0.151009	0.0517	0.00257829	21.7938
Escherichia.Shigella	rs117092367	0.117362	0.0885	0.0019066	19.6793
Escherichia.Shigella	rs112767262	0.0732963	0.1958	0.00170257	20.0717
Escherichia.Shigella	rs11706043	0.075657	0.1571	0.00176687	21.2381
Escherichia.Shigella	rs592299	-0.0592004	0.4682	0.00173958	20.8992
Escherichia.Shigella	rs4731451	-0.0609885	0.3718	0.00169381	20.3585
Escherichia.Shigella	rs35555519	0.101976	0.1143	0.00174113	20.93
Escherichia.Shigella	rs118526	-0.0594401	0.3926	0.00160946	19.1045
Escherichia.Shigella	rs2798105	-0.100851	0.1183	0.00182289	20.6253
Eubacteriumbrachygroup	rs112617308	-0.170873	0.0795	0.00551239	22.1662
Eubacteriumbrachygroup	rs9613196	-0.238718	0.0765	0.00674439	20.3841
Eubacteriumbrachygroup	rs62348779	-0.201481	0.0815	0.00562938	21.6543
Eubacteriumbrachygroup	rs2913110	0.105143	0.3777	0.00522225	20.9934
Eubacteriumbrachygroup	rs4862235	0.104806	0.4443	0.00535945	21.5425
Eubacteriumbrachygroup	rs12151423	0.101329	0.4791	0.00512893	19.8585
Eubacteriumbrachygroup	rs73199919	-0.236717	0.0567	0.00655522	19.835
Eubacteriumbrachygroup	rs6591893	0.108225	0.3479	0.00504587	20.2706
Eubacteriumbrachygroup	rs720439	-0.111927	0.2515	0.00493551	19.835
Eubacteriumbrachygroup	rs13139592	-0.145997	0.1223	0.00515558	19.9
Eubacteriumbrachygroup	rs1384962	0.120888	0.2107	0.00512557	20.6028
Eubacteriumcoprostanoligenesgroup	rs17159861	0.0962228	0.1332	0.00187528	32.6499
Eubacteriumcoprostanoligenesgroup	rs9648214	-0.0828719	0.1183	0.0014616	25.4354
Eubacteriumcoprostanoligenesgroup	rs115325767	0.0783322	0.0934	0.00121268	20.0978
Eubacteriumcoprostanoligenesgroup	rs12906958	-0.0533159	0.3022	0.00121537	21.1464
Eubacteriumcoprostanoligenesgroup	rs4076415	0.0515152	0.4006	0.00128464	21.8129
Eubacteriumcoprostanoligenesgroup	rs6762473	0.0521584	0.3569	0.00123871	21.5493
Eubacteriumcoprostanoligenesgroup	rs10444197	-0.0505823	0.3678	0.00114236	19.8746
Eubacteriumcoprostanoligenesgroup	rs2644213	0.0538845	0.2366	0.00113517	19.7494
Eubacteriumcoprostanoligenesgroup	rs11720857	0.0630776	0.1769	0.00112251	19.057
Eubacteriumcoprostanoligenesgroup	rs4717831	0.0786783	0.1193	0.00121113	20.4348
Eubacteriumcoprostanoligenesgroup	rs62024432	-0.0769698	0.1252	0.00115678	19.9996
Eubacteriumcoprostanoligenesgroup	rs76898927	0.123055	0.0477	0.00174662	21.3374
Eubacteriumcoprostanoligenesgroup	rs1020520	-0.0590705	0.2038	0.00113549	19.7448
Eubacteriumcoprostanoligenesgroup	rs11052069	0.0477832	0.4344	0.00112851	19.6333
Eubacteriumcoprostanoligenesgroup	rs79895140	-0.0641017	0.2167	0.00127623	20.6208
Eubacteriumeligensgroup	rs4583233	0.0670205	0.334	0.00190627	27.3595
Eubacteriumeligensgroup	rs265534	-0.0563756	0.4553	0.00148832	22.0212
Eubacteriumeligensgroup	rs72839198	0.155659	0.0557	0.00347427	17.1669
Eubacteriumeligensgroup	rs74606150	-0.196454	0.0457	0.00394309	21.2938
Eubacteriumeligensgroup	rs6923695	0.103268	0.0567	0.00156784	20.2396
Eubacteriumeligensgroup	rs56080211	0.123093	0.0557	0.00176835	18.9496
Eubacteriumeligensgroup	rs158115	0.0915271	0.0924	0.00156839	23.0539
Eubacteriumeligensgroup	rs2200429	-0.0888825	0.0736	0.00135674	20.0514
Eubacteriumeligensgroup	rs182318	-0.0824941	0.0775	0.00120208	17.7821
Eubacteriumeligensgroup	rs12719051	0.0916626	0.1004	0.00151237	19.3831
Eubacteriumfissicatenagroup	rs3771393	0.130842	0.2843	0.00630853	24.0611
Eubacteriumfissicatenagroup	rs2733072	0.109644	0.4652	0.00598126	23.0521
Eubacteriumfissicatenagroup	rs7104872	0.138612	0.1779	0.00585437	22.5366
Eubacteriumfissicatenagroup	rs151257695	0.20951	0.0805	0.0058801	21.2049
Eubacteriumfissicatenagroup	rs11876297	0.131469	0.2157	0.00637228	21.7662
Eubacteriumfissicatenagroup	rs6934739	0.111463	0.2952	0.00504941	19.4323
Eubacteriumfissicatenagroup	rs10147907	0.172263	0.0686	0.0049124	18.9123
Eubacteriumfissicatenagroup	rs1768152	0.139489	0.1372	0.005392	19.4514
Eubacteriumfissicatenagroup	rs11818408	0.10585	0.4771	0.00552041	19.9172
Eubacteriumnodatumgroup	rs34297067	-0.186907	0.1392	0.00907593	29.941
Eubacteriumnodatumgroup	rs113893692	-0.185107	0.0984	0.00654155	21.0247
Eubacteriumnodatumgroup	rs77910827	0.201788	0.1034	0.00722551	23.7921
Eubacteriumnodatumgroup	rs61841040	0.160621	0.166	0.00666479	22.0944
Eubacteriumnodatumgroup	rs9425984	-0.130234	0.2386	0.00598852	19.833
Eubacteriumnodatumgroup	rs10263623	0.193496	0.1044	0.0062674	19.4127
Eubacteriumnodatumgroup	rs11006576	-0.110167	0.5129	0.00605327	20.0548
Eubacteriumnodatumgroup	rs7880204	-0.125454	0.2475	0.00626459	20.753
Eubacteriumnodatumgroup	rs6818880	-0.110081	0.4553	0.00604942	20.0176
Eubacteriumnodatumgroup	rs10458299	-0.187753	0.0805	0.00608115	20.0009
Eubacteriumnodatumgroup	rs7827125	0.1223	0.2823	0.00612996	20.3043
Eubacteriumoxidoreducensgroup	rs12423772	0.14098	0.1501	0.00427298	22.8255
Eubacteriumoxidoreducensgroup	rs2973294	0.0923559	0.4205	0.00413511	22.3227
Eubacteriumoxidoreducensgroup	rs34561138	0.216145	0.0586	0.00524859	22.076
Eubacteriumoxidoreducensgroup	rs440215	0.0932766	0.4622	0.00422464	22.8038
Eubacteriumoxidoreducensgroup	rs1425962	0.0906104	0.3429	0.00381932	20.3928
Eubacteriumoxidoreducensgroup	rs12129908	0.0893272	0.4473	0.0037584	20.2776
Eubacteriumrectalegroup	rs35398954	-0.0901402	0.1213	0.00160098	26.6494
Eubacteriumrectalegroup	rs117151453	-0.113141	0.0507	0.00154936	21.5789
Eubacteriumrectalegroup	rs16960159	-0.156596	0.0477	0.00259595	21.6857
Eubacteriumrectalegroup	rs314726	0.0528824	0.4573	0.00137318	23.3266
Eubacteriumrectalegroup	rs10797540	0.0503179	0.4344	0.0012406	21.5487
Eubacteriumrectalegroup	rs10248854	-0.0527827	0.3598	0.00124589	21.6382
Eubacteriumrectalegroup	rs3980709	-0.0622701	0.161	0.00113038	19.6207
Eubacteriumrectalegroup	rs2884897	-0.129364	0.0527	0.00184934	20.0303
Eubacteriumrectalegroup	rs10892089	-0.0635522	0.1968	0.001185	20.5829
Eubacteriumrectalegroup	rs143694765	0.0870025	0.0944	0.00127772	19.3464
Eubacteriumrectalegroup	rs59427698	-0.0576035	0.2028	0.00116513	19.3765
Eubacteriumrectalegroup	rs62547233	0.0536319	0.3072	0.00114633	19.9059
Eubacteriumventriosumgroup	rs6048195	-0.0603594	0.4791	0.00180324	26.803
Eubacteriumventriosumgroup	rs73615400	-0.0956303	0.0905	0.00161122	24.4398
Eubacteriumventriosumgroup	rs57199565	0.0783394	0.2406	0.0015998	23.8929
Eubacteriumventriosumgroup	rs11617697	-0.143349	0.0477	0.00217667	25.0754
Eubacteriumventriosumgroup	rs16884680	-0.0906428	0.1074	0.00145702	22.3059
Eubacteriumventriosumgroup	rs12964517	0.0587198	0.3161	0.00147755	22.6207
Eubacteriumventriosumgroup	rs876734	-0.0618696	0.2893	0.00145919	21.7898
Eubacteriumventriosumgroup	rs3809430	-0.0548171	0.3479	0.00139962	21.4232
Eubacteriumventriosumgroup	rs72783037	0.0658926	0.1869	0.00137273	21.0097
Eubacteriumventriosumgroup	rs73849225	0.0975711	0.0795	0.00129578	18.9053
Eubacteriumventriosumgroup	rs9316536	-0.0817111	0.1362	0.00130059	19.9081
Eubacteriumventriosumgroup	rs35179274	-0.0627263	0.2435	0.00135243	20.6999
Eubacteriumventriosumgroup	rs78250280	0.0749762	0.1491	0.00139999	20.7951
Eubacteriumventriosumgroup	rs66746423	0.0751501	0.1561	0.00142131	20.7465
Eubacteriumventriosumgroup	rs6704822	0.0739179	0.1163	0.0012843	19.6583
Eubacteriumventriosumgroup	rs13082419	-0.0715522	0.17	0.00135399	19.6581
Eubacteriumventriosumgroup	rs66830358	0.0528752	0.4175	0.00134522	20.0857
Eubacteriumxylanophilumgroup	rs17830032	-0.160597	0.0537	0.00279988	26.7437
Eubacteriumxylanophilumgroup	rs13239072	0.0687427	0.2753	0.00174019	23.1936
Eubacteriumxylanophilumgroup	rs79582700	-0.0951677	0.1074	0.00170569	22.6458
Eubacteriumxylanophilumgroup	rs12980122	-0.108274	0.0845	0.00171245	20.6481
Eubacteriumxylanophilumgroup	rs2012708	0.0573202	0.3638	0.0015309	20.3983
Eubacteriumxylanophilumgroup	rs2213117	0.0877797	0.161	0.00167199	21.5646
Eubacteriumxylanophilumgroup	rs10140184	0.0576795	0.4125	0.00161834	20.9558
Eubacteriumxylanophilumgroup	rs10917203	0.0612633	0.335	0.00169074	21.8949
Eubacteriumxylanophilumgroup	rs112176119	-0.113455	0.0646	0.00174397	21.3084
Eubacteriumxylanophilumgroup	rs1999224	-0.0949051	0.0885	0.00163149	21.7457
Eubacteriumxylanophilumgroup	rs75586835	-0.114498	0.0666	0.00150274	18.8847
Eubacteriumxylanophilumgroup	rs4654122	0.0553508	0.4394	0.00150486	20.0554
Faecalibacterium	rs12320842	0.094833	0.1322	0.00189303	33.4489
Faecalibacterium	rs6910935	0.134864	0.0537	0.00187142	23.6954
Faecalibacterium	rs1271565	-0.0576251	0.2724	0.00131336	23.1929
Faecalibacterium	rs75499067	0.227585	0.0636	0.00525295	23.8899
Faecalibacterium	rs9536330	-0.048317	0.4085	0.00110628	20.0237
Faecalibacterium	rs28376661	0.0504817	0.3738	0.00117655	21.303
Faecalibacterium	rs10927394	-0.232262	0.0268	0.00584529	20.5376
Faecalibacterium	rs114946999	-0.0861565	0.0984	0.00131575	20.6463
Faecalibacterium	rs79656633	0.145631	0.1054	0.00223354	20.3215
Faecalibacterium	rs61875484	0.0817953	0.0905	0.00118464	19.8259
Faecalibacterium	rs12753492	0.0641305	0.1491	0.00104285	18.2929
Faecalibacterium	rs2835874	-0.0866356	0.0696	0.00110537	19.4374
Faecalibacterium	rs11776390	-0.078354	0.0895	0.00124222	20.7907
FamilyXIIIAD3011group	rs9852893	0.0657834	0.2565	0.00182844	25.9785
FamilyXIIIAD3011group	rs62200412	-0.0800851	0.171	0.00174603	23.8908
FamilyXIIIAD3011group	rs16840310	-0.0608052	0.3718	0.00174191	24.7765
FamilyXIIIAD3011group	rs72730932	-0.0899559	0.164	0.00196516	25.7943
FamilyXIIIAD3011group	rs16940167	0.0732552	0.169	0.00147581	20.986
FamilyXIIIAD3011group	rs17156849	-0.112891	0.0626	0.00158385	21.178
FamilyXIIIAD3011group	rs62029761	0.128753	0.0676	0.00224885	21.757
FamilyXIIIAD3011group	rs11736617	-0.0759493	0.1203	0.0014115	19.4724
FamilyXIIIAD3011group	rs12812672	-0.096065	0.0736	0.00156579	21.2701
FamilyXIIIAD3011group	rs9276029	-0.0811384	0.168	0.00140577	19.0947
FamilyXIIIAD3011group	rs12911842	-0.0811976	0.1243	0.00138677	19.6125
FamilyXIIIAD3011group	rs149302	-0.0645635	0.2127	0.00142979	20.3178
FamilyXIIIAD3011group	rs9837139	0.10752	0.0815	0.00147561	19.9872
FamilyXIIIAD3011group	rs739451	0.0649589	0.1759	0.00136365	19.3834
FamilyXIIIAD3011group	rs11126423	0.0904399	0.1133	0.00154303	21.2232
FamilyXIIIUCG001	rs1426266	-0.0665521	0.2962	0.00184324	23.5429
FamilyXIIIUCG001	rs12049454	-0.0647298	0.3012	0.00182532	23.3081
FamilyXIIIUCG001	rs3842897	-0.112639	0.0646	0.00173236	21.5272
FamilyXIIIUCG001	rs116979587	-0.121679	0.0706	0.00181207	21.7608
FamilyXIIIUCG001	rs62414802	-0.0611904	0.2982	0.00161904	20.673
FamilyXIIIUCG001	rs2276529	-0.0759406	0.1859	0.0016569	21.1539
FamilyXIIIUCG001	rs112362903	-0.149047	0.0427	0.00232596	19.9963
FamilyXIIIUCG001	rs8076666	0.088655	0.1362	0.00163037	20.0259
FamilyXIIIUCG001	rs7119679	-0.0809085	0.1501	0.00171891	21.4252
FamilyXIIIUCG001	rs76463770	0.19313	0.0517	0.00373017	21.1506
Flavonifractor	rs12030302	-0.0692276	0.4911	0.00234163	25.356
Flavonifractor	rs806808	0.0667272	0.4761	0.00220573	23.8723
Flavonifractor	rs34066017	0.0764294	0.2455	0.00213261	22.8741
Flavonifractor	rs11811696	-0.116063	0.1103	0.00226377	23.1859
Flavonifractor	rs11642826	0.14686	0.0636	0.00249595	20.3904
Flavonifractor	rs114873521	-0.130067	0.0765	0.00213181	19.5563
Flavonifractor	rs6761463	-0.083392	0.165	0.00188521	20.4043
Flavonifractor	rs12038887	0.0942719	0.1093	0.00187121	19.8364
Fusicatenibacter	rs4378146	-0.0616691	0.2416	0.0013924	24.2364
Fusicatenibacter	rs62353480	-0.0701397	0.171	0.00143783	23.2069
Fusicatenibacter	rs704418	0.0739124	0.1859	0.00143764	23.9337
Fusicatenibacter	rs2132128	-0.0771914	0.165	0.00133245	23.1729
Fusicatenibacter	rs206581	-0.0568339	0.2087	0.00113467	19.7453
Fusicatenibacter	rs62187631	-0.0710571	0.1402	0.00120372	19.9094
Fusicatenibacter	rs2025938	-0.0967298	0.0765	0.00141693	22.1695
Fusicatenibacter	rs3303	-0.0953657	0.0765	0.00129232	21.8361
Fusicatenibacter	rs2039204	-0.0497414	0.4314	0.00122013	21.233
Fusicatenibacter	rs8028026	-0.0792146	0.0915	0.0011643	19.2566
Fusicatenibacter	rs1864685	-0.0494799	0.4652	0.00120433	20.9468
Fusicatenibacter	rs792108	-0.0508345	0.3539	0.00117302	19.9366
Fusicatenibacter	rs60254196	-0.0492427	0.5408	0.00119268	20.2711
Fusicatenibacter	rs9905659	-0.061617	0.1879	0.00116949	20.3518
Fusicatenibacter	rs8063430	-0.104026	0.0596	0.00140773	21.9211
Fusicatenibacter	rs6515626	0.141575	0.0616	0.00260813	20.3809
Fusicatenibacter	rs10439674	-0.0572129	0.2018	0.00111301	19.3645
Fusicatenibacter	rs167879	-0.0659543	0.167	0.00118685	19.6538
Fusicatenibacter	rs73103914	-0.0597324	0.1779	0.00113398	19.7333
Gordonibacter	rs76287110	-0.242965	0.0706	0.00773851	27.1479
Gordonibacter	rs7294633	0.12867	0.3509	0.00706786	26.4867
Gordonibacter	rs7220558	0.116884	0.4324	0.00661024	24.7604
Gordonibacter	rs71545975	-0.153972	0.173	0.00577059	20.6277
Gordonibacter	rs35042269	-0.180293	0.1889	0.00552842	19.974
Gordonibacter	rs72714787	0.181405	0.1044	0.00617727	23.1285
Gordonibacter	rs322296	0.17869	0.1193	0.0062031	22.4268
Gordonibacter	rs72939513	-0.21399	0.0537	0.00550832	19.0148
Gordonibacter	rs3765837	-0.190729	0.0785	0.0054115	19.3371
Gordonibacter	rs13412653	0.107597	0.3539	0.00540424	20.2184
Gordonibacter	rs117347059	-0.128261	0.2068	0.00546295	20.2251
Gordonibacter	rs16955299	-0.196423	0.0835	0.00571387	20.5157
Gordonibacter	rs4596722	0.102908	0.4761	0.00527645	19.7378
Gordonibacter	rs768830	0.149852	0.1292	0.00539976	20.2016
Gordonibacter	rs61934597	-0.172495	0.0755	0.00532087	19.6962
Haemophilus	rs12191680	0.106544	0.165	0.00309383	28.2815
Haemophilus	rs9382510	-0.093521	0.2455	0.00320808	29.3358
Haemophilus	rs9574096	-0.0736375	0.3618	0.00246202	22.4992
Haemophilus	rs76022354	0.244638	0.0328	0.0064317	23.4076
Haemophilus	rs111582866	-0.124265	0.1014	0.00271839	22.8095
Haemophilus	rs9895850	-0.192957	0.0497	0.00464658	21.4274
Haemophilus	rs35509	0.128249	0.0785	0.0026935	22.7622
Haemophilus	rs78909003	-0.246256	0.0497	0.00666516	23.867
Haemophilus	rs9328464	0.0723095	0.492	0.00258296	23.6098
Haemophilus	rs4822728	0.0705861	0.4374	0.00237835	21.7351
Haemophilus	rs10840326	-0.0677384	0.4433	0.00224532	19.9968
Haemophilus	rs12876183	0.0749201	0.2753	0.00220149	20.0955
Haemophilus	rs10781340	0.0948915	0.166	0.00240684	21.7983
Haemophilus	rs56310940	-0.108393	0.0825	0.00210652	19.2457
Holdemanella	rs761624	0.0959801	0.3082	0.00369502	28.572
Holdemanella	rs607782	-0.0854214	0.3817	0.00327754	24.5111
Holdemanella	rs75764681	-0.283103	0.0626	0.0073835	22.3227
Holdemanella	rs73011279	-0.0961669	0.2078	0.00311185	23.2681
Holdemanella	rs4541991	-0.0927334	0.2356	0.00296195	22.7411
Holdemanella	rs1830029	-0.0954096	0.1799	0.00273659	20.4545
Holdemanella	rs12513188	0.0903906	0.2217	0.00277492	21.4208
Holdemanella	rs12415649	0.0839384	0.2376	0.00252573	19.396
Holdemanella	rs1926302	-0.107972	0.1531	0.0028183	21.7622
Holdemanella	rs17586763	-0.227285	0.0179	0.00517363	19.84
Holdemanella	rs8113760	0.078999	0.3519	0.00277606	20.7504
Holdemanella	rs34187114	-0.104505	0.166	0.00276759	21.3752
Holdemanella	rs35228298	0.0934832	0.2465	0.00283938	21.225
Holdemanella	rs62113381	-0.105447	0.159	0.00281736	20.6474
Holdemania	rs1867876	0.0842919	0.2942	0.00295636	27.0034
Holdemania	rs9500080	0.0926764	0.2346	0.00293886	26.8343
Holdemania	rs6133067	0.0910829	0.3111	0.00292716	26.0137
Holdemania	rs150096134	0.162139	0.0626	0.00343988	23.8309
Holdemania	rs41438744	-0.12487	0.0726	0.0024117	21.3637
Holdemania	rs77293403	0.164556	0.0457	0.00304698	23.1758
Holdemania	rs80149660	-0.232987	0.0586	0.00609673	20.1261
Holdemania	rs116500994	-0.13755	0.0517	0.00260006	21.9757
Holdemania	rs55888180	0.128671	0.0875	0.00243996	20.6974
Holdemania	rs4146507	0.079488	0.2217	0.00220934	20.1628
Holdemania	rs111745969	0.120677	0.0795	0.00249779	20.6108
Holdemania	rs113593397	-0.128935	0.1024	0.00250417	20.8218
Holdemania	rs10885477	-0.135137	0.0616	0.00230047	20.0325
Holdemania	rs9529719	0.074038	0.325	0.00233131	21.2762
Holdemania	rs967319	0.0788638	0.2465	0.0021812	19.9054
Holdemania	rs12701617	-0.0660617	0.4583	0.00214182	19.541
Holdemania	rs73139538	-0.148594	0.0527	0.00253711	20.5851
Holdemania	rs11080063	-0.0665238	0.4662	0.00216068	19.7069
Howardella	rs901099	-0.12718	0.3121	0.0069947	25.6753
Howardella	rs1484873	-0.227831	0.0686	0.00665641	24.1639
Howardella	rs17167098	-0.169366	0.1133	0.00641201	23.1289
Howardella	rs609430	-0.112045	0.339	0.00573782	21.9065
Howardella	rs36081916	-0.18123	0.1113	0.00624939	20.2119
Howardella	rs12452946	-0.105833	0.501	0.00559213	21.3584
Howardella	rs61771805	-0.136779	0.1869	0.00584498	21.2244
Howardella	rs672217	0.164146	0.1412	0.00605447	21.9837
Howardella	rs3791893	0.147035	0.1233	0.00489727	18.6668
Howardella	rs10048062	-0.147352	0.1074	0.00501988	19.1617
Howardella	rs2154047	-0.192557	0.0676	0.00576564	20.9985
Hungatella	rs13128780	-0.149725	0.1451	0.00569753	22.9035
Hungatella	rs72759041	-0.126025	0.2346	0.00507322	19.9272
Hungatella	rs10044993	0.139547	0.1173	0.00459025	19.4002
Hungatella	rs13249325	-0.100023	0.3668	0.00463693	19.5984
Hungatella	rs17092615	0.152235	0.1243	0.00503854	20.2917
Intestinibacter	rs10805326	0.0775151	0.2783	0.00249748	30.7984
Intestinibacter	rs4327025	-0.0810346	0.1948	0.002234	27.5419
Intestinibacter	rs478972	-0.142681	0.0596	0.00222682	23.0566
Intestinibacter	rs6875660	0.0890455	0.1233	0.00171255	21.0851
Intestinibacter	rs16938435	-0.112189	0.0606	0.00184216	22.7023
Intestinibacter	rs6062862	0.0924508	0.0944	0.00167136	20.4029
Intestinibacter	rs118030283	-0.151829	0.0378	0.00247355	21.8907
Intestinibacter	rs11109097	0.0624272	0.3121	0.0017054	20.3016
Intestinibacter	rs9348442	0.099082	0.0875	0.00162194	19.9839
Intestinibacter	rs447950	0.0628342	0.2992	0.00171554	21.1391
Intestinibacter	rs62430350	0.151096	0.0577	0.00240992	18.4756
Intestinibacter	rs2702387	0.0608559	0.3519	0.00172252	21.2046
Intestinibacter	rs68093214	0.0662258	0.2575	0.00163996	19.5213
Intestinibacter	rs2098844	-0.0575295	0.4245	0.00163024	20.0667
Intestinibacter	rs893394	0.0583322	0.4195	0.00167227	19.9066
Intestinimonas	rs11258178	0.0660742	0.4145	0.00205793	24.2595
Intestinimonas	rs12226153	-0.151142	0.0616	0.0026804	24.2449
Intestinimonas	rs4784055	-0.175324	0.0557	0.00641998	20.6185
Intestinimonas	rs716604	0.0818068	0.1879	0.00200496	24.2846
Intestinimonas	rs2930225	0.0729524	0.2584	0.00189181	22.7466
Intestinimonas	rs62240188	0.130074	0.0686	0.00230655	23.6968
Intestinimonas	rs2731794	0.120632	0.0596	0.00197657	21.9379
Intestinimonas	rs7170984	-0.0658116	0.2903	0.00180464	21.8539
Intestinimonas	rs10262702	0.0918017	0.1292	0.00188234	22.1857
Intestinimonas	rs12566247	0.0637084	0.3479	0.00183115	22.1498
Intestinimonas	rs1859797	0.060368	0.504	0.00178004	20.9777
Intestinimonas	rs17067892	0.107194	0.0765	0.00158988	18.3797
Intestinimonas	rs72982915	0.183158	0.0457	0.00368556	20.6748
Intestinimonas	rs994794	-0.141905	0.0398	0.00218815	20.2804
Intestinimonas	rs4113676	-0.218507	0.0616	0.00623011	19.8607
Intestinimonas	rs9823439	-0.0581947	0.4414	0.00166289	19.5948
Intestinimonas	rs62427239	0.162658	0.0457	0.00305632	19.5683
Intestinimonas	rs2276760	-0.0685233	0.2197	0.00166744	20.1746
Intestinimonas	rs6934519	0.0692373	0.2753	0.00173261	20.9784
Intestinimonas	rs1000888	-0.0585038	0.3956	0.00161749	19.5838
Lachnoclostridium	rs6112314	-0.0561715	0.3966	0.00150899	26.961
Lachnoclostridium	rs62285313	0.0864203	0.0855	0.00133158	22.6524
Lachnoclostridium	rs78068103	0.0886199	0.0915	0.0011895	20.8113
Lachnoclostridium	rs615997	0.0511752	0.499	0.00128771	23.0913
Lachnoclostridium	rs61915992	0.0803876	0.1233	0.00129746	21.7879
Lachnoclostridium	rs789029	-0.0641289	0.1889	0.00120393	21.6005
Lachnoclostridium	rs12566975	-0.0468097	0.493	0.00109137	19.5776
Lachnoclostridium	rs4738679	-0.0520267	0.3648	0.00116003	20.8106
Lachnoclostridium	rs1031599	-0.078627	0.0845	0.00115047	20.0367
Lachnoclostridium	rs72829893	0.117472	0.0656	0.00154538	19.1954
Lachnoclostridium	rs3821998	-0.0864066	0.0885	0.00112284	20.1417
Lachnoclostridium	rs2385421	0.0746186	0.1044	0.000951206	17.0438
Lachnoclostridium	rs1528479	-0.0497798	0.3698	0.00113068	19.781
Lachnoclostridium	rs1997204	-0.108075	0.0527	0.00140844	19.9378
Lachnoclostridium	rs62028349	0.0469989	0.505	0.00109632	19.6677
Lachnospira	rs13157098	-0.0768058	0.167	0.00153121	24.4525
Lachnospira	rs4923324	-0.0617321	0.2386	0.00129722	21.4163
Lachnospira	rs56791201	0.051823	0.4573	0.00132765	21.9141
Lachnospira	rs2326833	-0.078495	0.1252	0.00134473	21.0464
Lachnospira	rs4686798	0.0531826	0.3857	0.00132335	21.8576
Lachnospira	rs159484	0.0794668	0.1133	0.00122112	20.1548
Lachnospira	rs2520509	0.0519063	0.3181	0.00121664	20.0966
LachnospiraceaeFCS020group	rs7249113	0.0679483	0.2813	0.00191058	25.9034
LachnospiraceaeFCS020group	rs12078956	0.106101	0.1213	0.00172642	22.6535
LachnospiraceaeFCS020group	rs369444	0.125481	0.0636	0.00187942	23.4673
LachnospiraceaeFCS020group	rs72793667	-0.116881	0.0835	0.00180913	22.463
LachnospiraceaeFCS020group	rs1363769	-0.200628	0.0328	0.00557577	19.9218
LachnospiraceaeFCS020group	rs10093861	-0.0568869	0.498	0.00159835	22.0445
LachnospiraceaeFCS020group	rs9788306	-0.062804	0.2843	0.00167265	23.071
LachnospiraceaeFCS020group	rs113859143	-0.108906	0.0845	0.00152684	20.2401
LachnospiraceaeFCS020group	rs9919338	-0.0553339	0.4364	0.00152616	21.0413
LachnospiraceaeFCS020group	rs35035870	-0.190615	0.0358	0.00373604	21.1503
LachnospiraceaeFCS020group	rs2862811	0.0564927	0.4543	0.00156124	21.532
LachnospiraceaeFCS020group	rs1254846	0.105963	0.0915	0.00157442	20.7677
LachnospiraceaeFCS020group	rs4452603	0.0604208	0.2863	0.00146208	19.745
LachnospiraceaeFCS020group	rs2322265	-0.0666305	0.2555	0.00160572	22.1463
LachnospiraceaeFCS020group	rs3999074	-0.0550587	0.4781	0.00148041	20.4155
LachnospiraceaeFCS020group	rs9308097	0.055381	0.4523	0.00147891	20.0541
LachnospiraceaeNC2004group	rs6116753	0.0994748	0.2396	0.00359064	22.616
LachnospiraceaeNC2004group	rs3756315	-0.0883469	0.339	0.00346308	21.9836
LachnospiraceaeNC2004group	rs12127733	0.115182	0.1779	0.00350863	21.9146
LachnospiraceaeNC2004group	rs17067076	-0.154631	0.0765	0.00431412	19.268
LachnospiraceaeNC2004group	rs1331592	0.0948806	0.2286	0.0032659	20.7278
LachnospiraceaeNC2004group	rs1928659	0.102522	0.2495	0.0037023	20.4904
LachnospiraceaeNC2004group	rs1929743	0.0837206	0.3121	0.00304771	19.3449
LachnospiraceaeNC2004group	rs12863463	-0.156365	0.0547	0.00370229	20.4903
LachnospiraceaeNC2004group	rs117467633	-0.169687	0.0626	0.00384803	19.6042
LachnospiraceaeNC2004group	rs12208226	-0.154739	0.1064	0.00366405	20.6603
LachnospiraceaeND3007group	rs9932954	-0.0561864	0.4284	0.0015393	23.4643
LachnospiraceaeND3007group	rs13110238	-0.0636978	0.2445	0.0013372	20.1077
LachnospiraceaeND3007group	rs72776675	-0.0647067	0.175	0.00124813	19.1203
LachnospiraceaeND3007group	rs2861203	0.0572304	0.3191	0.00131927	20.2155
LachnospiraceaeNK4A136group	rs12362320	0.0573168	0.336	0.0014677	24.6378
LachnospiraceaeNK4A136group	rs954878	-0.0520656	0.4503	0.00132072	22.7795
LachnospiraceaeNK4A136group	rs7832116	-0.0714756	0.1461	0.00128754	22.1961
LachnospiraceaeNK4A136group	rs7616165	-0.230542	0.0368	0.00552354	22.7279
LachnospiraceaeNK4A136group	rs76193507	-0.22973	0.0567	0.00587068	21.1175
LachnospiraceaeNK4A136group	rs11263806	-0.0524615	0.2783	0.00116994	20.1864
LachnospiraceaeNK4A136group	rs73044693	-0.10758	0.0666	0.00171162	21.8965
LachnospiraceaeNK4A136group	rs160061	0.0513831	0.4682	0.00130943	22.5936
LachnospiraceaeNK4A136group	rs7073658	-0.0499621	0.4046	0.00120217	20.7432
LachnospiraceaeNK4A136group	rs68104925	-0.0549104	0.3708	0.00131289	22.6443
LachnospiraceaeNK4A136group	rs12611395	-0.0902532	0.0895	0.00123801	20.4326
LachnospiraceaeNK4A136group	rs2880566	0.0599578	0.1879	0.0011486	19.8132
LachnospiraceaeNK4A136group	rs28540839	0.0508285	0.4871	0.00125849	21.1214
LachnospiraceaeNK4A136group	rs59805249	0.0936162	0.0905	0.00133159	20.2578
LachnospiraceaeNK4A136group	rs10952110	0.0487709	0.4483	0.00117949	19.794
LachnospiraceaeNK4A136group	rs4955932	-0.0492283	0.3956	0.00117367	20.2508
LachnospiraceaeUCG001	rs437876	0.0784637	0.3728	0.00288585	29.3703
LachnospiraceaeUCG001	rs985416	0.0970258	0.2058	0.0028637	28.4752
LachnospiraceaeUCG001	rs2050911	0.0751466	0.3042	0.00234287	23.8266
LachnospiraceaeUCG001	rs10815577	-0.0683706	0.3867	0.00222583	22.6359
LachnospiraceaeUCG001	rs573933	-0.107898	0.1024	0.00212017	21.5612
LachnospiraceaeUCG001	rs78848836	-0.118868	0.0835	0.00219813	20.9371
LachnospiraceaeUCG001	rs9403580	0.107801	0.1093	0.00217558	22.006
LachnospiraceaeUCG001	rs7213933	-0.0816269	0.1948	0.00197612	19.7191
LachnospiraceaeUCG001	rs8104225	0.0892098	0.1491	0.00205158	20.3647
LachnospiraceaeUCG001	rs74034332	0.168045	0.0457	0.00320219	19.2813
LachnospiraceaeUCG001	rs62496417	-0.0748504	0.2714	0.00200681	20.4061
LachnospiraceaeUCG001	rs2371284	-0.0761893	0.2227	0.0020094	20.0519
LachnospiraceaeUCG001	rs12131224	0.117095	0.1163	0.00210637	20.42
LachnospiraceaeUCG001	rs4981345	-0.0681973	0.3509	0.0020755	20.7129
LachnospiraceaeUCG001	rs79476906	-0.087088	0.1441	0.00196658	19.5371
LachnospiraceaeUCG001	rs7341608	-0.0784757	0.1899	0.00196389	19.5103
LachnospiraceaeUCG004	rs12747809	-0.062197	0.34	0.00169025	24.4858
LachnospiraceaeUCG004	rs2882478	-0.0577091	0.4553	0.00164125	23.7781
LachnospiraceaeUCG004	rs12673420	0.0554351	0.4414	0.00151402	21.9274
LachnospiraceaeUCG004	rs2444793	-0.0542433	0.4702	0.00145432	21.0615
LachnospiraceaeUCG004	rs2726805	0.0548397	0.4085	0.00142158	20.591
LachnospiraceaeUCG004	rs11128180	0.0648288	0.2237	0.00147743	21.4011
LachnospiraceaeUCG004	rs12894272	0.0579792	0.3002	0.0014799	21.4326
LachnospiraceaeUCG004	rs233486	-0.0799088	0.1243	0.00147344	20.2277
LachnospiraceaeUCG004	rs35182105	-0.109724	0.0726	0.00155582	20.519
LachnospiraceaeUCG004	rs6656451	-0.05436	0.4394	0.00142992	20.7005
LachnospiraceaeUCG004	rs12072562	0.133104	0.0517	0.0020908	19.2212
LachnospiraceaeUCG004	rs2706242	-0.0901399	0.0934	0.00145031	20.3687
LachnospiraceaeUCG004	rs7629954	0.108441	0.0686	0.00164566	20.7134
LachnospiraceaeUCG008	rs10793103	0.0974344	0.3042	0.00410183	28.8805
LachnospiraceaeUCG008	rs9873555	-0.121162	0.1571	0.00407827	26.9245
LachnospiraceaeUCG008	rs13024781	-0.0798769	0.503	0.00317973	22.3738
LachnospiraceaeUCG008	rs10741777	-0.0973842	0.2614	0.00355081	24.987
LachnospiraceaeUCG008	rs955844	0.112064	0.1998	0.00349641	24.0731
LachnospiraceaeUCG008	rs67078837	-0.0845848	0.4583	0.00348777	24.5489
LachnospiraceaeUCG008	rs62277846	0.102292	0.2356	0.00329751	23.2052
LachnospiraceaeUCG008	rs10801803	-0.117029	0.162	0.00329222	23.1712
LachnospiraceaeUCG008	rs61944774	0.179838	0.0577	0.00346385	20.8484
LachnospiraceaeUCG008	rs75356640	0.136523	0.0885	0.00314814	20.2781
LachnospiraceaeUCG008	rs57254474	0.0886511	0.2406	0.00281896	19.8309
LachnospiraceaeUCG008	rs57091572	-0.110443	0.1402	0.0031465	21.9309
LachnospiraceaeUCG010	rs11192447	0.126592	0.0746	0.00212538	27.0349
LachnospiraceaeUCG010	rs9981767	0.0655062	0.3161	0.00191809	24.6256
LachnospiraceaeUCG010	rs74315802	0.0867262	0.1213	0.00175412	22.3393
LachnospiraceaeUCG010	rs12346653	0.0657686	0.2744	0.00172963	22.2019
LachnospiraceaeUCG010	rs10414815	0.10453	0.1193	0.00177905	20.606
LachnospiraceaeUCG010	rs72761829	0.111884	0.0716	0.0019057	21.9306
LachnospiraceaeUCG010	rs72894957	0.222263	0.0477	0.00481421	20.869
LachnospiraceaeUCG010	rs336138	0.0779543	0.163	0.00155193	20.5701
LachnospiraceaeUCG010	rs4576377	-0.0572001	0.3837	0.00153049	20.2687
LachnospiraceaeUCG010	rs2833528	-0.0562148	0.3608	0.00146083	19.3564
LachnospiraceaeUCG010	rs2153460	-0.0684038	0.1839	0.00144015	19.0864
LachnospiraceaeUCG010	rs17730011	-0.0702357	0.2187	0.00150973	19.9948
Lactobacillus	rs921925	0.0985077	0.2624	0.00336817	23.4879
Lactobacillus	rs16861661	-0.183147	0.0497	0.00430983	23.0405
Lactobacillus	rs768253	-0.079195	0.3907	0.00304499	21.2456
Lactobacillus	rs11674854	-0.0852686	0.4274	0.00349464	23.3314
Lactobacillus	rs328312	0.0815092	0.4473	0.00331854	23.134
Lactobacillus	rs6092149	-0.0801344	0.4433	0.00315185	21.8292
Lactobacillus	rs75127669	0.139784	0.0706	0.0029559	20.2724
Lactobacillus	rs77478751	-0.219886	0.0537	0.0057883	21.3493
Lactobacillus	rs1530559	0.0804001	0.5676	0.00304921	20.3484
Lactobacillus	rs62314653	0.187692	0.0626	0.00379212	22.6185
Lactobacillus	rs7399658	-0.107134	0.2157	0.00351301	23.3063
Lactobacillus	rs12693845	-0.0805447	0.3569	0.00295296	20.6016
Lactococcus	rs34757988	0.122294	0.326	0.00698545	28.5112
Lactococcus	rs757872	0.140799	0.2058	0.00682506	26.0447
Lactococcus	rs123059	-0.13671	0.2217	0.00654429	24.7555
Lactococcus	rs4766997	0.114599	0.2962	0.00566945	23.0979
Lactococcus	rs10417872	0.118306	0.2584	0.00570582	23.2641
Lactococcus	rs6674304	0.200758	0.0686	0.00530096	20.608
Lactococcus	rs7992246	0.104232	0.3469	0.00500264	20.3877
Lactococcus	rs55910161	0.146426	0.1352	0.00588141	22.6827
Lactococcus	rs12621813	0.108423	0.2823	0.00500624	20.4025
Lactococcus	rs2293361	-0.199221	0.0646	0.00561099	21.3574
Lactococcus	rs17168302	0.191857	0.0656	0.00504565	20.3915
Marvinbryantia	rs61884471	0.124426	0.0845	0.00216546	25.0806
Marvinbryantia	rs2724813	-0.0840769	0.2008	0.00216415	25.1759
Marvinbryantia	rs1187983	-0.0935456	0.1223	0.00196739	23.4463
Marvinbryantia	rs2842896	-0.0649396	0.5278	0.00208967	24.515
Marvinbryantia	rs11645029	-0.060618	0.4523	0.00181012	21.2295
Marvinbryantia	rs12963345	-0.059681	0.4583	0.00173522	20.3495
Marvinbryantia	rs2863363	0.0634861	0.3678	0.00181161	21.6844
Marvinbryantia	rs72948274	-0.126354	0.0577	0.0018602	21.5421
Marvinbryantia	rs146541147	0.118845	0.0706	0.00181551	19.5995
Marvinbryantia	rs11620597	0.119479	0.0527	0.00175013	19.336
Marvinbryantia	rs8006832	-0.0952415	0.1113	0.00168983	19.3136
Marvinbryantia	rs3125832	0.0679323	0.2624	0.00174581	20.4739
Methanobrevibacter	rs76029318	0.222849	0.0646	0.00705357	24.0459
Methanobrevibacter	rs10202904	-0.112811	0.4672	0.00617426	22.2474
Methanobrevibacter	rs894996	0.214213	0.0716	0.00630195	22.0509
Methanobrevibacter	rs11018665	0.113013	0.341	0.00547551	19.7323
Methanobrevibacter	rs1334944	0.115197	0.2853	0.00563712	20.318
Methanobrevibacter	rs6776814	-0.188956	0.0895	0.00613025	20.2374
Methanobrevibacter	rs4779844	0.109639	0.3241	0.0054231	19.5369
Methanobrevibacter	rs4802933	-0.135628	0.1779	0.00537352	19.3627
Odoribacter	rs503751	0.0618294	0.5199	0.00189872	27.0436
Odoribacter	rs77779484	-0.133489	0.0586	0.00206633	24.7086
Odoribacter	rs10423795	0.0550695	0.4066	0.0014593	20.6544
Odoribacter	rs6856150	0.0881922	0.1183	0.00141164	20.6321
Odoribacter	rs10093869	-0.0577795	0.3757	0.00149121	21.2308
Odoribacter	rs4793970	-0.0576329	0.3012	0.00135395	19.9098
Odoribacter	rs74553962	0.121449	0.0626	0.00178839	21.1426
Odoribacter	rs28417404	-0.0726896	0.169	0.00137858	20.2876
Odoribacter	rs16918425	0.0999781	0.0746	0.00145594	19.9566
Olsenella	rs1035588	-0.108148	0.3827	0.00554536	20.8386
Olsenella	rs62112538	-0.19943	0.0805	0.00656984	23.993
Olsenella	rs35225860	-0.223604	0.0567	0.00588422	21.4743
Olsenella	rs72691585	-0.249079	0.0686	0.00737606	22.8573
Olsenella	rs9460691	0.119966	0.2167	0.00530508	19.9308
Olsenella	rs17148768	0.140434	0.2117	0.00614891	22.5576
Olsenella	rs61090148	-0.104783	0.4225	0.00545678	20.5039
Olsenella	rs7540303	0.108044	0.4215	0.00555654	20.8808
Olsenella	rs2759329	-0.111131	0.34	0.00583552	21.9353
Olsenella	rs6046522	0.122938	0.2863	0.00556758	20.7322
Olsenella	rs8066522	-0.106529	0.3469	0.00522528	19.6295
Oscillibacter	rs234108	0.0749553	0.4801	0.00276624	24.1109
Oscillibacter	rs36095275	-0.0752368	0.3618	0.00263914	23.0001
Oscillibacter	rs11627628	0.143961	0.0726	0.0028911	24.5992
Oscillibacter	rs9393920	-0.0744662	0.4354	0.00271311	24.2885
Oscillibacter	rs133832	-0.0795527	0.3131	0.00268076	23.9874
Oscillibacter	rs12649930	0.121589	0.0944	0.00248811	21.93
Oscillibacter	rs75453768	0.12212	0.0865	0.00249696	20.6615
Oscillibacter	rs16866406	0.0988765	0.1392	0.00250498	22.4206
Oscillibacter	rs761240	-0.17664	0.0666	0.00396481	20.6314
Oscillibacter	rs4506202	-0.0711323	0.5159	0.00250408	21.8201
Oscillibacter	rs61883564	-0.101351	0.1243	0.00234931	21.024
Oscillibacter	rs16934185	-0.129568	0.1044	0.0024873	21.1698
Oscillibacter	rs12417956	0.0785431	0.2445	0.00227511	20.3539
Oscillibacter	rs6901560	0.0855032	0.1988	0.0024482	20.9172
Oscillibacter	rs62206502	-0.0681423	0.4592	0.0022768	20.2664
Oscillibacter	rs137917150	-0.174992	0.0616	0.00352838	20.2927
Oscillibacter	rs11990279	-0.0824934	0.2396	0.00244444	20.8923
Oscillospira	rs12206468	-0.133016	0.0636	0.00253891	24.3134
Oscillospira	rs73038677	-0.08321	0.1819	0.00238164	24.334
Oscillospira	rs1954532	-0.0826246	0.2087	0.00225359	22.2232
Oscillospira	rs28889936	0.114051	0.1083	0.00208087	20.3433
Oscillospira	rs751183	-0.0774322	0.2455	0.00205007	20.2121
Oscillospira	rs8076323	0.0715392	0.2575	0.00204481	20.8814
Oscillospira	rs72866977	-0.130569	0.0696	0.00235622	21.4828
Oscillospira	rs62422654	0.0898456	0.1471	0.00210142	20.5678
Oscillospira	rs12925026	0.13559	0.0726	0.0023766	19.5297
Oxalobacter	rs4428215	0.130293	0.2604	0.00617658	28.9183
Oxalobacter	rs736744	0.117882	0.4155	0.0066441	31.1218
Oxalobacter	rs6000536	-0.130992	0.2107	0.00569098	26.626
Oxalobacter	rs36057338	0.207847	0.0755	0.0056985	24.3116
Oxalobacter	rs6071435	-0.105512	0.3638	0.00517455	24.0984
Oxalobacter	rs12002250	0.217122	0.0596	0.0050199	21.6693
Oxalobacter	rs1569853	-0.138078	0.1382	0.0047892	21.607
Oxalobacter	rs11108500	-0.199099	0.0765	0.00501952	21.6979
Oxalobacter	rs10464997	0.137691	0.1531	0.00466939	21.8051
Oxalobacter	rs111966731	0.213114	0.0716	0.00516759	20.4089
Oxalobacter	rs6993398	0.127217	0.1531	0.00445026	20.8041
Oxalobacter	rs3862635	-0.172142	0.0785	0.00425268	19.0778
Parabacteroides	rs60884758	-0.0702667	0.165	0.00140902	24.3978
Parabacteroides	rs3860755	0.0558784	0.3082	0.00132567	22.954
Parabacteroides	rs4236095	0.0761961	0.1252	0.00143489	23.5387
Parabacteroides	rs115602804	0.10308	0.0666	0.00130472	21.4149
Parabacteroides	rs114567323	0.186478	0.0467	0.00360185	21.1723
Parabacteroides	rs7298818	0.0888832	0.0765	0.00118416	19.5712
Parabacteroides	rs6657302	-0.10452	0.0517	0.00129601	21.4768
Parabacteroides	rs11965579	0.162824	0.0348	0.00465207	18.1718
Parabacteroides	rs17141986	0.0500303	0.4274	0.00119608	20.1457
Parabacteroides	rs72893646	-0.0715594	0.1282	0.00126221	20.8604
Parasutterella	rs2387977	-0.0681778	0.4583	0.00225117	25.5927
Parasutterella	rs7572229	0.066273	0.4901	0.00218519	24.9242
Parasutterella	rs35414597	-0.0684946	0.339	0.00203519	23.2158
Parasutterella	rs6828768	0.0636852	0.5	0.00202043	23.0472
Parasutterella	rs10899911	-0.0717102	0.2724	0.00205346	23.4247
Parasutterella	rs7303158	0.0646859	0.4423	0.00203468	23.2101
Parasutterella	rs78383039	-0.146315	0.0666	0.00263638	24.2448
Parasutterella	rs35055552	0.109554	0.0775	0.00216714	21.649
Parasutterella	rs2090816	0.0840967	0.1571	0.00197187	22.4901
Parasutterella	rs1403396	-0.0756729	0.2147	0.00198595	22.6371
Parasutterella	rs55877868	-0.104458	0.0964	0.00197696	20.9696
Parasutterella	rs8039785	0.0618345	0.4523	0.00189529	21.6113
Parasutterella	rs823424	-0.0713448	0.2097	0.00181133	20.6576
Parasutterella	rs7311004	-0.0617522	0.3757	0.00179621	20.4812
Parasutterella	rs62273907	0.229468	0.0497	0.0056233	20.8617
Parasutterella	rs6809952	-0.0684957	0.2734	0.00185681	20.6024
Parasutterella	rs11715853	-0.0662952	0.3141	0.00180478	20.5828
Peptococcus	rs75754569	0.181434	0.1103	0.00585169	32.2501
Peptococcus	rs77681628	0.200307	0.0586	0.00549312	26.7336
[truncated: 437 more rows]
