# Supplementary material for: Investigating the causal role of the gut microbiota in esophageal cancer and its subtypes: a two-sample Mendelian randomization study
Source: BMC Cancer. 2024 Apr 4;24:416. doi: 10.1186/s12885-024-12205-w (PMC10996172; doi:10.1186/s12885-024-12205-w)
Supplement: Supplementary file 3 — Supplementary Material 3. [file 12885_2024_12205_MOESM3_ESM.xlsx]

## Sheet: Supplementary Table S3
Supplementary Table S3: causal relationships between GMs and ESCA evaluated using the IVW method.
id.exposure	id.outcome	outcome	exposure	method	nsnp	b	se	pval	lo_ci	up_ci	or	or_lci95	or_uci95
e3zd11	hUJwoa	esophageal cancer	phylum.Verrucomicrobia.id.3982	Inverse variance weighted	12	0.000405627	0.000554901	0.464785	-0.000681979	0.00149323	1.00041	0.999318	1.00149
fhPV3e	hUJwoa	esophageal cancer	phylum.Lentisphaerae.id.2238	Inverse variance weighted	11	-3e-05	0.000411118	0.941898	-0.000835755	0.000775827	0.99997	0.999165	1.00078
j09Lgk	hUJwoa	esophageal cancer	phylum.Proteobacteria.id.2375	Inverse variance weighted	14	0.000906566	0.000716561	0.205813	-0.000497893	0.00231102	1.00091	0.999502	1.00231
pplTpI	hUJwoa	esophageal cancer	phylum.Tenericutes.id.3919	Inverse variance weighted	12	3.73e-05	0.000466831	0.936316	-0.000877688	0.000952289	1.00004	0.999123	1.00095
rxzqOB	hUJwoa	esophageal cancer	phylum.Bacteroidetes.id.905	Inverse variance weighted	13	0.000101242	0.000518513	0.845194	-0.000915043	0.00111753	1.0001	0.999085	1.00112
T4XjPB	hUJwoa	esophageal cancer	phylum.Cyanobacteria.id.1500	Inverse variance weighted	9	0.000311014	0.000412796	0.45119	-0.000498066	0.00112009	1.00031	0.999502	1.00112
WHyDtI	hUJwoa	esophageal cancer	phylum.Actinobacteria.id.400	Inverse variance weighted	15	0.00100141	0.000505787	0.047714	1.01e-05	0.00199276	1.001	1.00001	1.00199
xUPktI	hUJwoa	esophageal cancer	phylum.Firmicutes.id.1672	Inverse variance weighted	19	0.000738432	0.000462525	0.110372	-0.000168118	0.00164498	1.00074	0.999832	1.00165
zftvWx	hUJwoa	esophageal cancer	phylum.Euryarchaeota.id.55	Inverse variance weighted	13	0.000103235	0.000267443	0.69949	-0.000420953	0.000627424	1.0001	0.999579	1.00063
3t6s6m	IbXWLa	esophageal cancer	class.Negativicutes.id.2164	Inverse variance weighted	12	8.92e-05	0.000643702	0.889786	-0.00117245	0.00135086	1.00009	0.998828	1.00135
B4pxf2	IbXWLa	esophageal cancer	class.Bacilli.id.1673	Inverse variance weighted	20	-7.64e-05	0.000422731	0.856578	-0.000904953	0.000752152	0.999924	0.999095	1.00075
COQ9aG	IbXWLa	esophageal cancer	class.Mollicutes.id.3920	Inverse variance weighted	12	3.73e-05	0.000466831	0.936316	-0.000877688	0.000952289	1.00004	0.999123	1.00095
csvp2K	IbXWLa	esophageal cancer	class.Clostridia.id.1859	Inverse variance weighted	16	-0.000452923	0.000606344	0.45508	-0.00164136	0.000735512	0.999547	0.99836	1.00074
CwOklm	IbXWLa	esophageal cancer	class.Bacteroidia.id.912	Inverse variance weighted	14	6.84e-05	0.000509277	0.893165	-0.000929787	0.00106658	1.00007	0.999071	1.00107
epJZgH	IbXWLa	esophageal cancer	class.Verrucomicrobiae.id.4029	Inverse variance weighted	12	0.000845947	0.00065337	0.195408	-0.000434658	0.00212655	1.00085	0.999565	1.00213
Jpl8xd	IbXWLa	esophageal cancer	class.Lentisphaeria.id.2250	Inverse variance weighted	10	-3.8e-05	0.000451656	0.933014	-0.000923209	0.000847282	0.999962	0.999077	1.00085
JUCSBM	IbXWLa	esophageal cancer	class.Gammaproteobacteria.id.3303	Inverse variance weighted	8	-0.00115692	0.00080653	0.151445	-0.00273772	0.000423876	0.998844	0.997266	1.00042
NWmVVd	IbXWLa	esophageal cancer	class.Coriobacteriia.id.809	Inverse variance weighted	15	0.000273947	0.000528321	0.604093	-0.000761562	0.00130945	1.00027	0.999239	1.00131
Oeiort	IbXWLa	esophageal cancer	class.Alphaproteobacteria.id.2379	Inverse variance weighted	9	-0.000228202	0.000542027	0.673743	-0.00129057	0.000834171	0.999772	0.99871	1.00083
OFkFAR	IbXWLa	esophageal cancer	class.Betaproteobacteria.id.2867	Inverse variance weighted	15	-0.000485912	0.000547253	0.374588	-0.00155853	0.000586703	0.999514	0.998443	1.00059
OnodeR	IbXWLa	esophageal cancer	class.Melainabacteria.id.1589	Inverse variance weighted	12	6.34e-05	0.000433802	0.883892	-0.000786901	0.000913604	1.00006	0.999213	1.00091
Pr2oVF	IbXWLa	esophageal cancer	class.Erysipelotrichia.id.2147	Inverse variance weighted	13	-0.000270007	0.000577796	0.640282	-0.00140249	0.000862473	0.99973	0.998598	1.00086
tbTjGI	IbXWLa	esophageal cancer	class.Deltaproteobacteria.id.3087	Inverse variance weighted	14	9.55e-05	0.0004874	0.844651	-0.0008598	0.00105081	1.0001	0.999141	1.00105
uKT2eU	IbXWLa	esophageal cancer	class.Methanobacteria.id.119	Inverse variance weighted	12	-8.58e-05	0.000267514	0.748332	-0.000610157	0.000438498	0.999914	0.99939	1.00044
uz4Hbh	IbXWLa	esophageal cancer	class.Actinobacteria.id.419	Inverse variance weighted	18	0.00036069	0.00045426	0.427186	-0.000529659	0.00125104	1.00036	0.99947	1.00125
2HcYXj	Swn1ZA	esophageal cancer	order.Selenomonadales.id.2165	Inverse variance weighted	12	8.92e-05	0.000643702	0.889786	-0.00117245	0.00135086	1.00009	0.998828	1.00135
abCj1v	Swn1ZA	esophageal cancer	order.Clostridiales.id.1863	Inverse variance weighted	16	-0.000496171	0.000545688	0.363213	-0.00156572	0.000573376	0.999504	0.998436	1.00057
AL0Cqd	Swn1ZA	esophageal cancer	order.Enterobacteriales.id.3468	Inverse variance weighted	10	-0.000534949	0.000597042	0.370253	-0.00170515	0.000635253	0.999465	0.998296	1.00064
aXJvpi	Swn1ZA	esophageal cancer	order.Rhodospirillales.id.2667	Inverse variance weighted	15	0.000630854	0.00041639	0.129758	-0.000185269	0.00144698	1.00063	0.999815	1.00145
Cd7LAt	Swn1ZA	esophageal cancer	order.Erysipelotrichales.id.2148	Inverse variance weighted	13	-0.000270007	0.000577796	0.640282	-0.00140249	0.000862473	0.99973	0.998598	1.00086
dMhfND	Swn1ZA	esophageal cancer	order.NB1n.id.3953	Inverse variance weighted	15	6.46e-05	0.000284573	0.820306	-0.000493122	0.000622404	1.00006	0.999507	1.00062
dSEmiC	Swn1ZA	esophageal cancer	order.MollicutesRF9.id.11579	Inverse variance weighted	13	-0.000503082	0.000438578	0.251351	-0.00136269	0.000356532	0.999497	0.998638	1.00036
i5e4tC	Swn1ZA	esophageal cancer	order.Coriobacteriales.id.810	Inverse variance weighted	15	0.000273947	0.000528321	0.604093	-0.000761562	0.00130945	1.00027	0.999239	1.00131
JVENHf	Swn1ZA	esophageal cancer	order.Actinomycetales.id.420	Inverse variance weighted	5	-0.000466223	0.000570783	0.414035	-0.00158496	0.000652512	0.999534	0.998416	1.00065
JXmsyC	Swn1ZA	esophageal cancer	order.Bifidobacteriales.id.432	Inverse variance weighted	17	0.000516213	0.000507485	0.309059	-0.000478458	0.00151088	1.00052	0.999522	1.00151
mkG5Yw	Swn1ZA	esophageal cancer	order.Lactobacillales.id.1800	Inverse variance weighted	17	6.69e-05	0.000459217	0.884145	-0.00083315	0.00096698	1.00007	0.999167	1.00097
PqqIWS	Swn1ZA	esophageal cancer	order.Burkholderiales.id.2874	Inverse variance weighted	13	-0.000753665	0.000630027	0.231602	-0.00198852	0.000481188	0.999247	0.998013	1.00048
rdUDPF	Swn1ZA	esophageal cancer	order.Bacillales.id.1674	Inverse variance weighted	11	-0.000267923	0.00028385	0.345225	-0.000824268	0.000288422	0.999732	0.999176	1.00029
V2jQwY	Swn1ZA	esophageal cancer	order.Victivallales.id.2254	Inverse variance weighted	10	-3.8e-05	0.000451656	0.933014	-0.000923209	0.000847282	0.999962	0.999077	1.00085
vdhC6h	Swn1ZA	esophageal cancer	order.Pasteurellales.id.3688	Inverse variance weighted	17	-0.00035647	0.000326465	0.274874	-0.000996342	0.000283402	0.999644	0.999004	1.00028
W8tEwY	Swn1ZA	esophageal cancer	order.Verrucomicrobiales.id.4030	Inverse variance weighted	12	0.000845947	0.00065337	0.195408	-0.000434658	0.00212655	1.00085	0.999565	1.00213
XoWNhu	Swn1ZA	esophageal cancer	order.Bacteroidales.id.913	Inverse variance weighted	14	6.84e-05	0.000509277	0.893165	-0.000929787	0.00106658	1.00007	0.999071	1.00107
YAsYbi	Swn1ZA	esophageal cancer	order.Methanobacteriales.id.120	Inverse variance weighted	12	-8.58e-05	0.000267514	0.748332	-0.000610157	0.000438498	0.999914	0.99939	1.00044
ZAQWCk	Swn1ZA	esophageal cancer	order.Desulfovibrionales.id.3156	Inverse variance weighted	13	-3.67e-05	0.000522563	0.943953	-0.00106096	0.000987485	0.999963	0.99894	1.00099
zWGlji	Swn1ZA	esophageal cancer	order.Gastranaerophilales.id.1591	Inverse variance weighted	11	-2.44e-05	0.00043094	0.954932	-0.000868997	0.000820289	0.999976	0.999131	1.00082
3sw9LL	4Lk6pJ	esophageal cancer	family.Defluviitaleaceae.id.1924	Inverse variance weighted	9	-0.000241735	0.000451368	0.592261	-0.00112642	0.000642945	0.999758	0.998874	1.00064
4UG5rm	4Lk6pJ	esophageal cancer	family.Bifidobacteriaceae.id.433	Inverse variance weighted	17	0.000516213	0.000507485	0.309059	-0.000478458	0.00151088	1.00052	0.999522	1.00151
72qouU	4Lk6pJ	esophageal cancer	family.Rikenellaceae.id.967	Inverse variance weighted	20	-0.000476109	0.000521421	0.361191	-0.00149809	0.000545877	0.999524	0.998503	1.00055
88WB1P	4Lk6pJ	esophageal cancer	family.Lactobacillaceae.id.1836	Inverse variance weighted	10	0.000249984	0.000383533	0.514534	-0.00050174	0.00100171	1.00025	0.999498	1.001
8epZRD	4Lk6pJ	esophageal cancer	family.ClostridialesvadinBB60group.id.11286	Inverse variance weighted	15	0.000154684	0.000399735	0.69878	-0.000628797	0.000938166	1.00015	0.999371	1.00094
bddZ8t	4Lk6pJ	esophageal cancer	family.Enterobacteriaceae.id.3469	Inverse variance weighted	10	-0.000534949	0.000597042	0.370253	-0.00170515	0.000635253	0.999465	0.998296	1.00064
CUZMPe	4Lk6pJ	esophageal cancer	family.Peptococcaceae.id.2024	Inverse variance weighted	8	-0.000440061	0.000486239	0.365449	-0.00139309	0.000512968	0.99956	0.998608	1.00051
dfuHlh	4Lk6pJ	esophageal cancer	family.Desulfovibrionaceae.id.3169	Inverse variance weighted	12	0.000119096	0.000528656	0.82176	-0.000917069	0.00115526	1.00012	0.999083	1.00116
DqPDnP	4Lk6pJ	esophageal cancer	family.Acidaminococcaceae.id.2166	Inverse variance weighted	7	-0.000240379	0.000623119	0.699668	-0.00146169	0.000980933	0.99976	0.998539	1.00098
dzOdmy	4Lk6pJ	esophageal cancer	family.Ruminococcaceae.id.2050	Inverse variance weighted	11	-0.000412123	0.000547126	0.451299	-0.00148449	0.000660243	0.999588	0.998517	1.00066
HJWCc8	4Lk6pJ	esophageal cancer	family.Verrucomicrobiaceae.id.4036	Inverse variance weighted	12	0.000845817	0.000653546	0.195598	-0.000435133	0.00212677	1.00085	0.999565	1.00213
ISj1fL	4Lk6pJ	esophageal cancer	family.Christensenellaceae.id.1866	Inverse variance weighted	10	-0.000460886	0.000561027	0.411359	-0.0015605	0.000638726	0.999539	0.998441	1.00064
jIHr9q	4Lk6pJ	esophageal cancer	family.Bacteroidaceae.id.917	Inverse variance weighted	10	0.00100222	0.000702569	0.153721	-0.000374813	0.00237926	1.001	0.999625	1.00238
JwDZ16	4Lk6pJ	esophageal cancer	family.Clostridiaceae1.id.1869	Inverse variance weighted	11	-7.34e-05	0.000698038	0.916271	-0.00144154	0.00129477	0.999927	0.998559	1.0013
k4uk1h	4Lk6pJ	esophageal cancer	family.Oxalobacteraceae.id.2966	Inverse variance weighted	15	0.000522574	0.000284607	0.0663393	-3.53e-05	0.0010804	1.00052	0.999965	1.00108
kZ821H	4Lk6pJ	esophageal cancer	family.Veillonellaceae.id.2172	Inverse variance weighted	19	-0.000548892	0.000399448	0.169403	-0.00133181	0.000234027	0.999451	0.998669	1.00023
LwfDzA	4Lk6pJ	esophageal cancer	family.Erysipelotrichaceae.id.2149	Inverse variance weighted	13	-0.000270007	0.000577796	0.640282	-0.00140249	0.000862473	0.99973	0.998598	1.00086
nolegy	4Lk6pJ	esophageal cancer	family.Rhodospirillaceae.id.2717	Inverse variance weighted	17	0.000548547	0.000388337	0.157786	-0.000212593	0.00130969	1.00055	0.999787	1.00131
NTm1Pu	4Lk6pJ	esophageal cancer	family.Peptostreptococcaceae.id.2042	Inverse variance weighted	13	-0.000260803	0.000613032	0.670522	-0.00146235	0.00094074	0.999739	0.998539	1.00094
OAL8hM	4Lk6pJ	esophageal cancer	family.Alcaligenaceae.id.2875	Inverse variance weighted	15	-0.000253339	0.000514801	0.622641	-0.00126235	0.000755671	0.999747	0.998738	1.00076
qckFx8	4Lk6pJ	esophageal cancer	family.Streptococcaceae.id.1850	Inverse variance weighted	13	-0.000457751	0.000574794	0.425815	-0.00158435	0.000668845	0.999542	0.998417	1.00067
rvv9nr	4Lk6pJ	esophageal cancer	family.Pasteurellaceae.id.3689	Inverse variance weighted	17	-0.00035647	0.000326465	0.274874	-0.000996342	0.000283402	0.999644	0.999004	1.00028
RxcATv	4Lk6pJ	esophageal cancer	family.Methanobacteriaceae.id.121	Inverse variance weighted	12	-8.58e-05	0.000267514	0.748332	-0.000610157	0.000438498	0.999914	0.99939	1.00044
Tossmb	4Lk6pJ	esophageal cancer	family.Actinomycetaceae.id.421	Inverse variance weighted	5	-0.000466483	0.000570025	0.413155	-0.00158373	0.000650766	0.999534	0.998418	1.00065
tUUm8u	4Lk6pJ	esophageal cancer	family.Porphyromonadaceae.id.943	Inverse variance weighted	10	-0.000240009	0.000655603	0.714299	-0.00152499	0.00104497	0.99976	0.998476	1.00105
tWApzq	4Lk6pJ	esophageal cancer	family.Lachnospiraceae.id.1987	Inverse variance weighted	14	0.000994852	0.000516557	0.0541134	-1.76e-05	0.00200731	1.001	0.999982	1.00201
U6tMBi	4Lk6pJ	esophageal cancer	family.BacteroidalesS24.7group.id.11173	Inverse variance weighted	9	-0.000688395	0.000506904	0.174452	-0.00168193	0.000305137	0.999312	0.998319	1.00031
uoUnVU	4Lk6pJ	esophageal cancer	family.Prevotellaceae.id.960	Inverse variance weighted	17	-0.000100005	0.000436794	0.818907	-0.000956121	0.000756112	0.9999	0.999044	1.00076
XbTIhy	4Lk6pJ	esophageal cancer	family.Coriobacteriaceae.id.811	Inverse variance weighted	15	0.000273947	0.000528321	0.604093	-0.000761562	0.00130945	1.00027	0.999239	1.00131
yKfRqJ	4Lk6pJ	esophageal cancer	family.FamilyXIII.id.1957	Inverse variance weighted	10	0.000202438	0.000618566	0.743464	-0.00100995	0.00141483	1.0002	0.998991	1.00142
ZIRK2o	4Lk6pJ	esophageal cancer	family.Victivallaceae.id.2255	Inverse variance weighted	14	2.89e-05	0.00024768	0.906957	-0.000456505	0.000514402	1.00003	0.999544	1.00051
ztd9tm	4Lk6pJ	esophageal cancer	family.FamilyXI.id.1936	Inverse variance weighted	10	-0.000378153	0.000297333	0.203438	-0.000960924	0.000204619	0.999622	0.99904	1.0002
0mTldb	mwGjqP	esophageal cancer	Oxalobacter	Inverse variance weighted	11	0.000591931	0.000305003	0.0522902	-5.88e-06	0.00118974	1.00059	0.999994	1.00119
1bp36l	mwGjqP	esophageal cancer	Prevotella9	Inverse variance weighted	17	-0.000747538	0.000348822	0.0321103	-0.00143123	-6.38e-05	0.999253	0.99857	0.999936
1ceH7Z	mwGjqP	esophageal cancer	Oscillibacter	Inverse variance weighted	14	0.000122753	0.000458585	0.788947	-0.000776073	0.00102158	1.00012	0.999224	1.00102
1TKBr6	mwGjqP	esophageal cancer	RuminococcaceaeUCG010	Inverse variance weighted	7	0.000952438	0.000649622	0.14261	-0.000320822	0.0022257	1.00095	0.999679	1.00223
1vDCoC	mwGjqP	esophageal cancer	LachnospiraceaeUCG001	Inverse variance weighted	15	-0.000547135	0.000451477	0.225559	-0.00143203	0.00033776	0.999453	0.998569	1.00034
2iBxPH	mwGjqP	esophageal cancer	Methanobrevibacter	Inverse variance weighted	8	0.000192156	0.000333479	0.564468	-0.000461462	0.000845775	1.00019	0.999539	1.00085
3EE7GP	mwGjqP	esophageal cancer	FamilyXIIIUCG001	Inverse variance weighted	10	-0.000194898	0.000551792	0.723932	-0.00127641	0.000886614	0.999805	0.998724	1.00089
3i9pGp	mwGjqP	esophageal cancer	Eubacteriumoxidoreducensgroup	Inverse variance weighted	5	-0.00107433	0.000503135	0.0327384	-0.00206048	-8.82e-05	0.998926	0.997942	0.999912
3LNfq7	mwGjqP	esophageal cancer	Dorea	Inverse variance weighted	11	0.000108099	0.000835965	0.897112	-0.00153039	0.00174659	1.00011	0.998471	1.00175
4hviwa	mwGjqP	esophageal cancer	Hungatella	Inverse variance weighted	4	-0.000303375	0.0006481	0.639714	-0.00157365	0.000966901	0.999697	0.998428	1.00097
6WwCJU	mwGjqP	esophageal cancer	RuminococcaceaeUCG003	Inverse variance weighted	13	0.000867771	0.000638983	0.174448	-0.000384637	0.00212018	1.00087	0.999615	1.00212
77MxAE	mwGjqP	esophageal cancer	LachnospiraceaeND3007group	Inverse variance weighted	3	-0.00049511	0.00114299	0.664892	-0.00273538	0.00174516	0.999505	0.997268	1.00175
7IGT9X	mwGjqP	esophageal cancer	Holdemanella	Inverse variance weighted	13	-3.64e-05	0.000353544	0.918079	-0.00072931	0.000656582	0.999964	0.999271	1.00066
8FPHvT	mwGjqP	esophageal cancer	Victivallis	Inverse variance weighted	11	-0.000164324	0.000295535	0.578196	-0.000743572	0.000414925	0.999836	0.999257	1.00042
8HKZe5	mwGjqP	esophageal cancer	Veillonella	Inverse variance weighted	9	0.00101446	0.000486	0.0368551	6.19e-05	0.00196702	1.00101	1.00006	1.00197
99jL0c	mwGjqP	esophageal cancer	Enterorhabdus	Inverse variance weighted	9	0.000328455	0.000481013	0.494709	-0.000614332	0.00127124	1.00033	0.999386	1.00127
9KBSmg	mwGjqP	esophageal cancer	Phascolarctobacterium	Inverse variance weighted	10	0.000621919	0.000612713	0.310094	-0.000578998	0.00182284	1.00062	0.999421	1.00182
9KgAzm	mwGjqP	esophageal cancer	Catenibacterium	Inverse variance weighted	5	0.000123935	0.000396232	0.754445	-0.00065268	0.000900551	1.00012	0.999348	1.0009
9LEBxQ	mwGjqP	esophageal cancer	Intestinibacter	Inverse variance weighted	12	0.000492424	0.000590349	0.404211	-0.00066466	0.00164951	1.00049	0.999336	1.00165
9LNJFR	mwGjqP	esophageal cancer	Butyrivibrio	Inverse variance weighted	14	0.00011837	0.00024579	0.630097	-0.000363378	0.000600118	1.00012	0.999637	1.0006
9VBBX1	mwGjqP	esophageal cancer	Ruminiclostridium6	Inverse variance weighted	15	-0.000260957	0.000426046	0.5402	-0.00109601	0.000574092	0.999739	0.998905	1.00057
a1ZsQj	mwGjqP	esophageal cancer	Coprococcus3	Inverse variance weighted	7	-0.00112779	0.000855888	0.187611	-0.00280533	0.000549756	0.998873	0.997199	1.00055
aieSij	mwGjqP	esophageal cancer	RuminococcaceaeNK4A214group	Inverse variance weighted	14	0.00072304	0.000492228	0.141856	-0.000241726	0.00168781	1.00072	0.999758	1.00169
auruqn	mwGjqP	esophageal cancer	Subdoligranulum	Inverse variance weighted	13	-0.000396472	0.000570308	0.486937	-0.00151428	0.000721333	0.999604	0.998487	1.00072
bbP4aI	mwGjqP	esophageal cancer	RuminococcaceaeUCG014	Inverse variance weighted	18	-0.000138753	0.000542602	0.798169	-0.00120225	0.000924748	0.999861	0.998798	1.00093
bKeY4E	mwGjqP	esophageal cancer	Eubacteriumrectalegroup	Inverse variance weighted	12	-0.000778537	0.000636591	0.221338	-0.00202626	0.000469181	0.999222	0.997976	1.00047
bMA5Mj	mwGjqP	esophageal cancer	Peptococcus	Inverse variance weighted	16	-9.02e-05	0.000366117	0.805324	-0.000807824	0.000627356	0.99991	0.999193	1.00063
BMFXg4	mwGjqP	esophageal cancer	Howardella	Inverse variance weighted	9	-3.21e-05	0.000348479	0.92663	-0.000715109	0.000650929	0.999968	0.999285	1.00065
BVr3gF	mwGjqP	esophageal cancer	Holdemania	Inverse variance weighted	17	0.000245474	0.000351863	0.485401	-0.000444177	0.000935126	1.00025	0.999556	1.00094
CsS2pH	mwGjqP	esophageal cancer	Parasutterella	Inverse variance weighted	15	-0.000154147	0.000435764	0.723533	-0.00100825	0.00069995	0.999846	0.998992	1.0007
dJa4bp	mwGjqP	esophageal cancer	Erysipelatoclostridium	Inverse variance weighted	16	-0.000395912	0.000392463	0.313076	-0.00116514	0.000373315	0.999604	0.998836	1.00037
dk43dv	mwGjqP	esophageal cancer	Alistipes	Inverse variance weighted	13	0.000554348	0.000587596	0.345467	-0.000597339	0.00170604	1.00055	0.999403	1.00171
eco2I8	mwGjqP	esophageal cancer	Eggerthella	Inverse variance weighted	9	0.000108341	0.000378882	0.774917	-0.000634269	0.000850951	1.00011	0.999366	1.00085
f4kRdi	mwGjqP	esophageal cancer	Bifidobacterium	Inverse variance weighted	13	0.00018707	0.000519734	0.718896	-0.000831608	0.00120575	1.00019	0.999169	1.00121
FIE76W	mwGjqP	esophageal cancer	Eubacteriumventriosumgroup	Inverse variance weighted	13	0.000231694	0.000537048	0.666162	-0.000820919	0.00128431	1.00023	0.999179	1.00129
FioJwO	mwGjqP	esophageal cancer	Odoribacter	Inverse variance weighted	8	-0.00073109	0.000668313	0.273984	-0.00204098	0.000578803	0.999269	0.997961	1.00058
FpipU0	mwGjqP	esophageal cancer	Eubacteriumxylanophilumgroup	Inverse variance weighted	10	-0.000483304	0.000730448	0.508193	-0.00191498	0.000948375	0.999517	0.998087	1.00095
fQxwmq	mwGjqP	esophageal cancer	LachnospiraceaeNK4A136group	Inverse variance weighted	16	3.36e-05	0.00050445	0.946898	-0.000955124	0.00102232	1.00003	0.999045	1.00102
Fvwi9J	mwGjqP	esophageal cancer	Bilophila	Inverse variance weighted	15	-0.000222099	0.000462998	0.631442	-0.00112958	0.000685377	0.999778	0.998871	1.00069
g2T0wX	mwGjqP	esophageal cancer	Ruminococcusgnavusgroup	Inverse variance weighted	12	-9.4e-05	0.000457843	0.837355	-0.000991358	0.000803388	0.999906	0.999009	1.0008
Gc4BWu	mwGjqP	esophageal cancer	Olsenella	Inverse variance weighted	10	-0.00015069	0.000321757	0.639544	-0.000781334	0.000479953	0.999849	0.999219	1.00048
gHnwTy	mwGjqP	esophageal cancer	Adlercreutzia	Inverse variance weighted	11	-0.000114498	0.000441886	0.795549	-0.000980595	0.000751599	0.999886	0.99902	1.00075
hA5htE	mwGjqP	esophageal cancer	Ruminiclostridium9	Inverse variance weighted	13	-0.000145896	0.000683881	0.831065	-0.0014863	0.00119451	0.999854	0.998515	1.0012
HnO3mx	mwGjqP	esophageal cancer	Haemophilus	Inverse variance weighted	13	-0.00025578	0.000364147	0.482423	-0.000969508	0.000457947	0.999744	0.999031	1.00046
hSodgn	mwGjqP	esophageal cancer	Akkermansia	Inverse variance weighted	12	0.000847211	0.000652936	0.194446	-0.000432545	0.00212697	1.00085	0.999568	1.00213
hXD6e9	mwGjqP	esophageal cancer	Tyzzerella3	Inverse variance weighted	13	-3.35e-05	0.000366196	0.927014	-0.000751289	0.0006842	0.999966	0.999249	1.00068
i3kNrD	mwGjqP	esophageal cancer	Prevotella7	Inverse variance weighted	11	0.00013152	0.000286113	0.645748	-0.000429262	0.000692302	1.00013	0.999571	1.00069
Ip5Gnf	mwGjqP	esophageal cancer	Ruminiclostridium5	Inverse variance weighted	14	0.000370607	0.000547954	0.498821	-0.000703384	0.0014446	1.00037	0.999297	1.00145
IQN0ac	mwGjqP	esophageal cancer	Anaerostipes	Inverse variance weighted	13	-0.00011276	0.000583896	0.846868	-0.0012572	0.00103168	0.999887	0.998744	1.00103
IqRPoF	mwGjqP	esophageal cancer	Coprobacter	Inverse variance weighted	14	0.000882807	0.000320607	0.00589534	0.000254417	0.0015112	1.00088	1.00025	1.00151
ISKxu0	mwGjqP	esophageal cancer	Parabacteroides	Inverse variance weighted	8	-0.000977596	0.00070669	0.166559	-0.00236271	0.000407517	0.999023	0.99764	1.00041
IuVXxz	mwGjqP	esophageal cancer	Eubacteriumbrachygroup	Inverse variance weighted	10	0.000134086	0.000431848	0.756186	-0.000712336	0.000980508	1.00013	0.999288	1.00098
ixrH6Q	mwGjqP	esophageal cancer	LachnospiraceaeNC2004group	Inverse variance weighted	9	1.26e-05	0.000550614	0.981704	-0.00106658	0.00109183	1.00001	0.998934	1.00109
je68zr	mwGjqP	esophageal cancer	ChristensenellaceaeR.7group	Inverse variance weighted	9	-0.000516005	0.000689287	0.454094	-0.00186701	0.000834997	0.999484	0.998135	1.00084
JJUAhT	mwGjqP	esophageal cancer	Eisenbergiella	Inverse variance weighted	11	-0.000274322	0.000361047	0.447376	-0.000981974	0.00043333	0.999726	0.999019	1.00043
jUk3JX	mwGjqP	esophageal cancer	Ruminococcustorquesgroup	Inverse variance weighted	11	-0.000993178	0.000603306	0.0997173	-0.00217566	0.000189302	0.999007	0.997827	1.00019
JvFKSz	mwGjqP	esophageal cancer	Lactobacillus	Inverse variance weighted	10	-3.23e-05	0.000384851	0.93305	-0.00078664	0.000721978	0.999968	0.999214	1.00072
K5SyOI	mwGjqP	esophageal cancer	Eubacteriumeligensgroup	Inverse variance weighted	10	-5.48e-05	0.000549678	0.920638	-0.00113213	0.0010226	0.999945	0.998869	1.00102
kh6gag	mwGjqP	esophageal cancer	Streptococcus	Inverse variance weighted	16	-0.000636498	0.000570542	0.264593	-0.00175476	0.000481765	0.999364	0.998247	1.00048
khn7Vk	mwGjqP	esophageal cancer	Gordonibacter	Inverse variance weighted	13	0.000103724	0.000388932	0.789708	-0.000658583	0.000866031	1.0001	0.999342	1.00087
kJLG1V	mwGjqP	esophageal cancer	RuminococcaceaeUCG005	Inverse variance weighted	17	0.000135115	0.000435538	0.756389	-0.000718539	0.00098877	1.00014	0.999282	1.00099
kwnwsh	mwGjqP	esophageal cancer	FamilyXIIIAD3011group	Inverse variance weighted	14	0.000293906	0.000534888	0.582682	-0.000754475	0.00134229	1.00029	0.999246	1.00134
kxE2gz	mwGjqP	esophageal cancer	Marvinbryantia	Inverse variance weighted	8	0.000681888	0.000651287	0.295106	-0.000594635	0.00195841	1.00068	0.999406	1.00196
L394Zu	mwGjqP	esophageal cancer	Eubacteriumfissicatenagroup	Inverse variance weighted	9	-0.000103017	0.00037259	0.782172	-0.000833294	0.000627259	0.999897	0.999167	1.00063
LF2EQy	mwGjqP	esophageal cancer	Butyricimonas	Inverse variance weighted	17	-0.000276988	0.000459207	0.546383	-0.00117703	0.000623057	0.999723	0.998824	1.00062
LLazr5	mwGjqP	esophageal cancer	LachnospiraceaeUCG008	Inverse variance weighted	12	0.000360421	0.000362321	0.319854	-0.000349727	0.00107057	1.00036	0.99965	1.00107
lNceiC	mwGjqP	esophageal cancer	Lachnospira	Inverse variance weighted	7	-0.00177175	0.000805817	0.0278992	-0.00335115	-0.00019235	0.99823	0.996654	0.999808
m1AXHV	mwGjqP	esophageal cancer	Lachnoclostridium	Inverse variance weighted	13	-0.000435238	0.000593153	0.463089	-0.00159782	0.000727343	0.999565	0.998403	1.00073
MIEYPw	mwGjqP	esophageal cancer	Turicibacter	Inverse variance weighted	13	-0.00107695	0.000409496	0.00853993	-0.00187956	-0.000274339	0.998924	0.998122	0.999726
mm09wK	mwGjqP	esophageal cancer	Collinsella	Inverse variance weighted	9	-1.41e-06	0.000630996	0.99822	-0.00123816	0.00123535	0.999999	0.998763	1.00124
NFTRNg	mwGjqP	esophageal cancer	LachnospiraceaeFCS020group	Inverse variance weighted	15	0.00022577	0.00043308	0.602149	-0.000623067	0.00107461	1.00023	0.999377	1.00108
NP4wNI	mwGjqP	esophageal cancer	Sutterella	Inverse variance weighted	12	0.000645524	0.00054606	0.237146	-0.000424753	0.0017158	1.00065	0.999575	1.00172
NvtPC1	mwGjqP	esophageal cancer	DefluviitaleaceaeUCG011	Inverse variance weighted	8	-0.000337309	0.000496514	0.496913	-0.00131048	0.000635858	0.999663	0.99869	1.00064
o2Oiyt	mwGjqP	esophageal cancer	RuminococcaceaeUCG013	Inverse variance weighted	12	0.000556804	0.000626718	0.374301	-0.000671562	0.00178517	1.00056	0.999329	1.00179
O7uFwg	mwGjqP	esophageal cancer	Terrisporobacter	Inverse variance weighted	5	-0.000393216	0.000768327	0.608803	-0.00189914	0.00111271	0.999607	0.998103	1.00111
OcHkWq	mwGjqP	esophageal cancer	Senegalimassilia	Inverse variance weighted	5	0.00128706	0.000669043	0.0543885	-2.43e-05	0.00259838	1.00129	0.999976	1.0026
OcVi7a	mwGjqP	esophageal cancer	Faecalibacterium	Inverse variance weighted	13	0.000142069	0.000533648	0.790068	-0.000903881	0.00118802	1.00014	0.999097	1.00119
OgbYFz	mwGjqP	esophageal cancer	RuminococcaceaeUCG009	Inverse variance weighted	13	4.37e-06	0.000382083	0.990878	-0.000744515	0.000753251	1	0.999256	1.00075
OZbY2u	mwGjqP	esophageal cancer	Eubacteriumcoprostanoligenesgroup	Inverse variance weighted	14	-0.000382534	0.000552286	0.488537	-0.00146502	0.000699947	0.999618	0.998536	1.0007
pIYi9j	mwGjqP	esophageal cancer	RuminococcaceaeUCG002	Inverse variance weighted	24	-0.00044472	0.000512035	0.385102	-0.00144831	0.000558869	0.999555	0.998553	1.00056
PrWOOn	mwGjqP	esophageal cancer	RuminococcaceaeUCG011	Inverse variance weighted	8	-0.000184879	0.000398127	0.642382	-0.000965207	0.00059545	0.999815	0.999035	1.0006
RDisRF	mwGjqP	esophageal cancer	Barnesiella	Inverse variance weighted	15	-1.59e-05	0.000475146	0.973357	-0.000947154	0.000915417	0.999984	0.999053	1.00092
sFNCfO	mwGjqP	esophageal cancer	Flavonifractor	Inverse variance weighted	7	0.000566252	0.000800204	0.479172	-0.00100215	0.00213465	1.00057	0.998998	1.00214
stN8BG	mwGjqP	esophageal cancer	Clostridiumsensustricto1	Inverse variance weighted	9	-0.000948759	0.000534297	0.0757803	-0.00199598	9.85e-05	0.999052	0.998006	1.0001
SVIaWq	mwGjqP	esophageal cancer	Escherichia.Shigella	Inverse variance weighted	15	-0.000301626	0.000487107	0.535772	-0.00125636	0.000653104	0.999698	0.998744	1.00065
T9QPgz	mwGjqP	esophageal cancer	RikenellaceaeRC9gutgroup	Inverse variance weighted	11	0.000402267	0.000324463	0.215051	-0.000233679	0.00103821	1.0004	0.999766	1.00104
T9VFbA	mwGjqP	esophageal cancer	Ruminococcus2	Inverse variance weighted	14	-0.000375259	0.000488498	0.442374	-0.00133271	0.000582196	0.999625	0.998668	1.00058
tkFi3K	mwGjqP	esophageal cancer	Ruminococcusgauvreauiigroup	Inverse variance weighted	12	-5.59e-05	0.000514202	0.913411	-0.00106375	0.000951923	0.999944	0.998937	1.00095
tQP3uF	mwGjqP	esophageal cancer	Anaerofilum	Inverse variance weighted	9	-5.17e-05	0.000394091	0.895579	-0.000824142	0.000720694	0.999948	0.999176	1.00072
TRaIvL	mwGjqP	esophageal cancer	Slackia	Inverse variance weighted	9	-0.000208284	0.000412547	0.613647	-0.00101688	0.000600308	0.999792	0.998984	1.0006
tvMrGJ	mwGjqP	esophageal cancer	Dialister	Inverse variance weighted	12	-0.000631015	0.000607317	0.298795	-0.00182136	0.000559327	0.999369	0.99818	1.00056
TYJtmo	mwGjqP	esophageal cancer	ErysipelotrichaceaeUCG003	Inverse variance weighted	17	-0.000107868	0.000459369	0.81435	-0.00100823	0.000792495	0.999892	0.998992	1.00079
tZIJCc	mwGjqP	esophageal cancer	Ruminococcus1	Inverse variance weighted	13	0.000989913	0.000528556	0.0610873	-4.61e-05	0.00202588	1.00099	0.999954	1.00203
UPwGXF	mwGjqP	esophageal cancer	Bacteroides	Inverse variance weighted	10	0.00100222	0.000702569	0.153721	-0.000374813	0.00237926	1.001	0.999625	1.00238
VDyAHS	mwGjqP	esophageal cancer	Intestinimonas	Inverse variance weighted	19	-0.000440325	0.000414096	0.287628	-0.00125195	0.000371303	0.99956	0.998749	1.00037
ViCgjg	mwGjqP	esophageal cancer	Oscillospira	Inverse variance weighted	8	0.000396886	0.000537997	0.46069	-0.000657588	0.00145136	1.0004	0.999343	1.00145
VMaqzB	mwGjqP	esophageal cancer	Lactococcus	Inverse variance weighted	10	-0.000136885	0.000330962	0.67917	-0.000785571	0.000511801	0.999863	0.999215	1.00051
vzeRAS	mwGjqP	esophageal cancer	LachnospiraceaeUCG010	Inverse variance weighted	10	4.5e-05	0.000521694	0.93119	-0.000977474	0.00106757	1.00005	0.999023	1.00107
wslNeM	mwGjqP	esophageal cancer	Fusicatenibacter	Inverse variance weighted	18	-0.000205257	0.000575339	0.721273	-0.00133292	0.000922408	0.999795	0.998668	1.00092
Wwj51B	mwGjqP	esophageal cancer	Butyricicoccus	Inverse variance weighted	8	-0.00123162	0.000828947	0.137342	-0.00285636	0.000393117	0.998769	0.997148	1.00039
xfn6sc	mwGjqP	esophageal cancer	Eubacteriumnodatumgroup	Inverse variance weighted	10	5.7e-05	0.000326179	0.861274	-0.000582309	0.000696311	1.00006	0.999418	1.0007
XhcDn5	mwGjqP	esophageal cancer	LachnospiraceaeUCG004	Inverse variance weighted	13	0.000531399	0.000678349	0.433409	-0.000798165	0.00186096	1.00053	0.999202	1.00186
XnHWfz	mwGjqP	esophageal cancer	Actinomyces	Inverse variance weighted	6	-0.000336639	0.000517264	0.515171	-0.00135048	0.000677198	0.999663	0.99865	1.00068
xt6JFW	mwGjqP	esophageal cancer	Anaerotruncus	Inverse variance weighted	12	-0.00011054	0.000933728	0.905762	-0.00194065	0.00171957	0.999889	0.998061	1.00172
YsyzSG	mwGjqP	esophageal cancer	Desulfovibrio	Inverse variance weighted	10	-0.000159561	0.0005639	0.777208	-0.0012648	0.000945684	0.99984	0.998736	1.00095
YvomZV	mwGjqP	esophageal cancer	CandidatusSoleaferrea	Inverse variance weighted	13	-0.000442388	0.000386376	0.252222	-0.00119969	0.000314909	0.999558	0.998801	1.00031
