# Supplementary material for: Investigating the causal role of the gut microbiota in esophageal cancer and its subtypes: a two-sample Mendelian randomization study
Source: BMC Cancer. 2024 Apr 4;24:416. doi: 10.1186/s12885-024-12205-w (PMC10996172; doi:10.1186/s12885-024-12205-w)
Supplement: Supplementary file 4 — Supplementary Material 4. [file 12885_2024_12205_MOESM4_ESM.xlsx]

## Sheet: Supplementary Table S4
Supplementary Table S4: causal relationships between GMs and EAC evaluated using the IVW method.
id.exposure	id.outcome	outcome	exposure	method	nsnp	b	se	pval	lo_ci	up_ci	or	or_lci95	or_uci95
0Es9C9	1peUvx	Esophageal adenocarcinoma	Lachnoclostridium	Inverse variance weighted	13	0.121148	0.157803	0.442655	-0.188145	0.430441	1.12879	0.828494	1.53794
0gIr2n	1peUvx	Esophageal adenocarcinoma	Eisenbergiella	Inverse variance weighted	11	0.171393	0.117464	0.144532	-0.0588352	0.401622	1.18696	0.942862	1.49425
0Masjj	1peUvx	Esophageal adenocarcinoma	RuminococcaceaeUCG013	Inverse variance weighted	12	0.205024	0.147419	0.164299	-0.083917	0.493965	1.22755	0.919508	1.6388
1FMFZ4	1peUvx	Esophageal adenocarcinoma	Eubacteriumventriosumgroup	Inverse variance weighted	15	0.185146	0.200034	0.354666	-0.20692	0.577212	1.20339	0.813085	1.78107
1MMc7f	1peUvx	Esophageal adenocarcinoma	Subdoligranulum	Inverse variance weighted	11	0.14231	0.160687	0.375815	-0.172637	0.457256	1.15293	0.841443	1.57973
1oXO0A	1peUvx	Esophageal adenocarcinoma	Ruminiclostridium6	Inverse variance weighted	16	-0.113895	0.119413	0.340188	-0.347945	0.120154	0.892351	0.706138	1.12767
1VF8du	1peUvx	Esophageal adenocarcinoma	Gordonibacter	Inverse variance weighted	12	0.0087119	0.0983756	0.929434	-0.184104	0.201528	1.00875	0.831849	1.22327
2ylEwv	1peUvx	Esophageal adenocarcinoma	Eubacteriumbrachygroup	Inverse variance weighted	9	0.0684841	0.126203	0.58737	-0.178873	0.315841	1.07088	0.836212	1.37141
4dRU2P	1peUvx	Esophageal adenocarcinoma	Methanobrevibacter	Inverse variance weighted	6	-0.0198669	0.103234	0.847393	-0.222205	0.182471	0.980329	0.800751	1.20018
4GZPsb	1peUvx	Esophageal adenocarcinoma	Bilophila	Inverse variance weighted	13	0.0140095	0.138163	0.919234	-0.25679	0.284809	1.01411	0.773531	1.32951
4nXXGy	1peUvx	Esophageal adenocarcinoma	Faecalibacterium	Inverse variance weighted	10	0.146375	0.149553	0.327706	-0.14675	0.439499	1.15763	0.86351	1.55193
5HG0ej	1peUvx	Esophageal adenocarcinoma	Ruminiclostridium5	Inverse variance weighted	11	-0.297876	0.200167	0.136716	-0.690204	0.0944525	0.742394	0.501474	1.09906
5qz7YV	1peUvx	Esophageal adenocarcinoma	Lachnospira	Inverse variance weighted	6	0.158823	0.24723	0.520608	-0.325749	0.643395	1.17213	0.721987	1.90293
6f3aNy	1peUvx	Esophageal adenocarcinoma	Parasutterella	Inverse variance weighted	15	-0.00867116	0.109658	0.936973	-0.223601	0.206259	0.991366	0.799634	1.22907
7hp2LJ	1peUvx	Esophageal adenocarcinoma	CandidatusSoleaferrea	Inverse variance weighted	10	0.0712827	0.130484	0.584863	-0.184466	0.327031	1.07388	0.831548	1.38684
7PBbwF	1peUvx	Esophageal adenocarcinoma	Intestinibacter	Inverse variance weighted	15	-0.0115519	0.118959	0.92264	-0.244711	0.221607	0.988515	0.782931	1.24808
7Q7G0t	1peUvx	Esophageal adenocarcinoma	Bacteroides	Inverse variance weighted	9	-0.179008	0.18999	0.346089	-0.551388	0.193371	0.836099	0.57615	1.21333
86BPIJ	1peUvx	Esophageal adenocarcinoma	FamilyXIIIUCG001	Inverse variance weighted	8	0.148259	0.162798	0.362459	-0.170826	0.467343	1.15981	0.842968	1.59575
APAoLE	1peUvx	Esophageal adenocarcinoma	Collinsella	Inverse variance weighted	9	0.294394	0.168326	0.0802997	-0.0355253	0.624314	1.34231	0.965098	1.86696
arLQqB	1peUvx	Esophageal adenocarcinoma	Olsenella	Inverse variance weighted	11	0.0371472	0.0851765	0.66275	-0.129799	0.204093	1.03785	0.878272	1.22641
AYaH6u	1peUvx	Esophageal adenocarcinoma	Turicibacter	Inverse variance weighted	10	0.0892371	0.127354	0.483488	-0.160376	0.33885	1.09334	0.851823	1.40333
BgK863	1peUvx	Esophageal adenocarcinoma	Fusicatenibacter	Inverse variance weighted	18	0.0870477	0.131632	0.508422	-0.17095	0.345046	1.09095	0.842863	1.41205
bGPB3Q	1peUvx	Esophageal adenocarcinoma	Prevotella7	Inverse variance weighted	11	0.00648009	0.0787867	0.934449	-0.147942	0.160902	1.0065	0.862481	1.17457
ByStgd	1peUvx	Esophageal adenocarcinoma	ErysipelotrichaceaeUCG003	Inverse variance weighted	16	-0.076018	0.120436	0.527916	-0.312073	0.160037	0.926799	0.731928	1.17355
caJmrp	1peUvx	Esophageal adenocarcinoma	Ruminococcusgauvreauiigroup	Inverse variance weighted	12	0.0933545	0.142896	0.513562	-0.186722	0.373431	1.09785	0.829674	1.45271
CbnbLo	1peUvx	Esophageal adenocarcinoma	ChristensenellaceaeR.7group	Inverse variance weighted	10	0.128966	0.177619	0.46779	-0.219168	0.4771	1.13765	0.803187	1.61139
CfhshS	1peUvx	Esophageal adenocarcinoma	Butyricimonas	Inverse variance weighted	13	-0.218356	0.118108	0.0644885	-0.449847	0.013135	0.803839	0.637726	1.01322
dWN6bO	1peUvx	Esophageal adenocarcinoma	Eubacteriumxylanophilumgroup	Inverse variance weighted	9	-0.0395605	0.169798	0.815772	-0.372364	0.293243	0.961212	0.689103	1.34077
E9s4oS	1peUvx	Esophageal adenocarcinoma	Holdemania	Inverse variance weighted	15	0.147713	0.10079	0.142773	-0.0498368	0.345262	1.15918	0.951385	1.41236
eaAImY	1peUvx	Esophageal adenocarcinoma	Peptococcus	Inverse variance weighted	11	0.105623	0.0946925	0.264664	-0.0799739	0.291221	1.1114	0.92314	1.33806
EBE4JJ	1peUvx	Esophageal adenocarcinoma	RuminococcaceaeUCG003	Inverse variance weighted	12	0.0579784	0.139678	0.678079	-0.215791	0.331748	1.05969	0.805904	1.3934
ENQ4PC	1peUvx	Esophageal adenocarcinoma	Eubacteriumrectalegroup	Inverse variance weighted	8	-0.121852	0.190452	0.522298	-0.495137	0.251433	0.885279	0.609487	1.28587
exuGTk	1peUvx	Esophageal adenocarcinoma	Ruminococcustorquesgroup	Inverse variance weighted	9	-0.217626	0.225704	0.334941	-0.660006	0.224754	0.804426	0.516848	1.25202
G0MCPU	1peUvx	Esophageal adenocarcinoma	Butyricicoccus	Inverse variance weighted	8	-0.0800442	0.157427	0.611135	-0.3886	0.228512	0.923076	0.678005	1.25673
GCa9Rs	1peUvx	Esophageal adenocarcinoma	RuminococcaceaeUCG011	Inverse variance weighted	8	-0.0553817	0.0889574	0.533571	-0.229738	0.118975	0.946124	0.794742	1.12634
gJSl56	1peUvx	Esophageal adenocarcinoma	RuminococcaceaeUCG009	Inverse variance weighted	11	0.218426	0.117945	0.0640353	-0.0127458	0.449599	1.24412	0.987335	1.56768
GtTQjN	1peUvx	Esophageal adenocarcinoma	Actinomyces	Inverse variance weighted	7	-0.38744	0.133175	0.00362286	-0.648463	-0.126417	0.678792	0.522849	0.881247
GVelds	1peUvx	Esophageal adenocarcinoma	Bifidobacterium	Inverse variance weighted	13	0.227374	0.186865	0.223685	-0.13888	0.593629	1.2553	0.870332	1.81055
hNbiQa	1peUvx	Esophageal adenocarcinoma	Hungatella	Inverse variance weighted	5	-0.191207	0.127696	0.1343	-0.441492	0.0590776	0.825961	0.643076	1.06086
hyw68F	1peUvx	Esophageal adenocarcinoma	Veillonella	Inverse variance weighted	7	0.133205	0.188143	0.478945	-0.235555	0.501966	1.14248	0.790132	1.65197
J6hkau	1peUvx	Esophageal adenocarcinoma	Ruminococcus1	Inverse variance weighted	10	-0.0479164	0.17527	0.784557	-0.391446	0.295613	0.953213	0.676078	1.34395
jrUgHq	1peUvx	Esophageal adenocarcinoma	Flavonifractor	Inverse variance weighted	5	0.512161	0.195535	0.00881155	0.128912	0.89541	1.66889	1.13759	2.44834
K4cSXX	1peUvx	Esophageal adenocarcinoma	Anaerostipes	Inverse variance weighted	13	0.0157426	0.201909	0.937853	-0.379999	0.411484	1.01587	0.683862	1.50906
k730ct	1peUvx	Esophageal adenocarcinoma	Ruminococcus2	Inverse variance weighted	15	-0.0134132	0.141446	0.92445	-0.290646	0.26382	0.986676	0.74778	1.30189
KbQJDA	1peUvx	Esophageal adenocarcinoma	RuminococcaceaeUCG002	Inverse variance weighted	22	0.0513831	0.11056	0.642109	-0.165315	0.268081	1.05273	0.847627	1.30745
kN06yl	1peUvx	Esophageal adenocarcinoma	DefluviitaleaceaeUCG011	Inverse variance weighted	9	0.0374	0.130567	0.774538	-0.218511	0.293311	1.03811	0.803715	1.34086
KP493u	1peUvx	Esophageal adenocarcinoma	Akkermansia	Inverse variance weighted	11	-0.280894	0.19437	0.148415	-0.661859	0.100071	0.755108	0.515891	1.10525
L8oEG6	1peUvx	Esophageal adenocarcinoma	LachnospiraceaeUCG008	Inverse variance weighted	11	0.0531149	0.103763	0.608729	-0.15026	0.25649	1.05455	0.860484	1.29239
LmYIQB	1peUvx	Esophageal adenocarcinoma	RikenellaceaeRC9gutgroup	Inverse variance weighted	11	0.0714607	0.0805119	0.374767	-0.0863427	0.229264	1.07408	0.91728	1.25767
LNtnaF	1peUvx	Esophageal adenocarcinoma	Anaerofilum	Inverse variance weighted	11	-0.00241914	0.0890557	0.978329	-0.176968	0.17213	0.997584	0.837806	1.18783
LscllD	1peUvx	Esophageal adenocarcinoma	Eubacteriumcoprostanoligenesgroup	Inverse variance weighted	13	-0.137565	0.160732	0.392072	-0.452599	0.17747	0.871478	0.635973	1.19419
ltJ4ah	1peUvx	Esophageal adenocarcinoma	Lactobacillus	Inverse variance weighted	10	0.0467658	0.139138	0.736787	-0.225945	0.319476	1.04788	0.797762	1.37641
LTytIs	1peUvx	Esophageal adenocarcinoma	Holdemanella	Inverse variance weighted	11	-0.000727421	0.140656	0.995874	-0.276413	0.274958	0.999273	0.7585	1.31648
M8dUI3	1peUvx	Esophageal adenocarcinoma	RuminococcaceaeUCG005	Inverse variance weighted	14	-0.205621	0.135405	0.128873	-0.471014	0.0597729	0.814142	0.624369	1.0616
MALSG5	1peUvx	Esophageal adenocarcinoma	Desulfovibrio	Inverse variance weighted	10	-0.0952893	0.154492	0.537372	-0.398093	0.207515	0.90911	0.671599	1.23062
MKvS4D	1peUvx	Esophageal adenocarcinoma	Enterorhabdus	Inverse variance weighted	6	0.0474534	0.148116	0.748681	-0.242854	0.337761	1.0486	0.784386	1.40181
mPpJhp	1peUvx	Esophageal adenocarcinoma	Intestinimonas	Inverse variance weighted	17	0.161867	0.133353	0.224816	-0.0995052	0.42324	1.1757	0.905285	1.5269
n1RbLu	1peUvx	Esophageal adenocarcinoma	Dialister	Inverse variance weighted	11	-0.089748	0.199634	0.653026	-0.481031	0.301535	0.914162	0.618146	1.35193
o9auUA	1peUvx	Esophageal adenocarcinoma	Coprococcus3	Inverse variance weighted	8	0.000737576	0.20231	0.997091	-0.39579	0.397265	1.00074	0.673148	1.48775
OeB4s8	1peUvx	Esophageal adenocarcinoma	Prevotella9	Inverse variance weighted	14	-0.0648114	0.112254	0.563693	-0.284829	0.155206	0.937244	0.752143	1.1679
OFHllS	1peUvx	Esophageal adenocarcinoma	LachnospiraceaeFCS020group	Inverse variance weighted	12	-0.0478282	0.155019	0.757678	-0.351666	0.256009	0.953298	0.703515	1.29176
oTjvT5	1peUvx	Esophageal adenocarcinoma	Slackia	Inverse variance weighted	6	-0.0546631	0.139508	0.695185	-0.328099	0.218772	0.946804	0.720292	1.24455
PBTQaH	1peUvx	Esophageal adenocarcinoma	Anaerotruncus	Inverse variance weighted	13	0.115841	0.149332	0.43791	-0.17685	0.408532	1.12282	0.837905	1.50461
Q89gmx	1peUvx	Esophageal adenocarcinoma	Tyzzerella3	Inverse variance weighted	13	-0.0453933	0.0830072	0.584475	-0.208087	0.117301	0.955622	0.812136	1.12446
qnoIQ0	1peUvx	Esophageal adenocarcinoma	Lactococcus	Inverse variance weighted	9	0.00998884	0.0908604	0.91246	-0.168097	0.188075	1.01004	0.845271	1.20692
qoagSR	1peUvx	Esophageal adenocarcinoma	Oxalobacter	Inverse variance weighted	11	0.0521384	0.129796	0.687908	-0.202262	0.306539	1.05352	0.816881	1.35871
qyGU2c	1peUvx	Esophageal adenocarcinoma	Barnesiella	Inverse variance weighted	13	-0.205116	0.148428	0.166996	-0.496036	0.0858032	0.814552	0.60894	1.08959
R3t44Z	1peUvx	Esophageal adenocarcinoma	LachnospiraceaeNK4A136group	Inverse variance weighted	15	0.0519687	0.124959	0.677494	-0.192951	0.296888	1.05334	0.824522	1.34567
rbxY0n	1peUvx	Esophageal adenocarcinoma	Alistipes	Inverse variance weighted	14	-0.00758783	0.153167	0.960489	-0.307795	0.29262	0.992441	0.735066	1.33993
RDwE3R	1peUvx	Esophageal adenocarcinoma	LachnospiraceaeUCG004	Inverse variance weighted	12	-0.0446457	0.189254	0.813507	-0.415584	0.326292	0.956336	0.659955	1.38582
sd768S	1peUvx	Esophageal adenocarcinoma	Sutterella	Inverse variance weighted	12	0.246021	0.139847	0.0785416	-0.0280797	0.520122	1.27893	0.972311	1.68223
SEwXdd	1peUvx	Esophageal adenocarcinoma	LachnospiraceaeUCG010	Inverse variance weighted	10	-0.0193355	0.154004	0.900087	-0.321184	0.282513	0.98085	0.72529	1.32646
shGR7o	1peUvx	Esophageal adenocarcinoma	Streptococcus	Inverse variance weighted	15	-0.100115	0.167691	0.550493	-0.428789	0.228559	0.904733	0.651297	1.25679
ThUh8i	1peUvx	Esophageal adenocarcinoma	Eubacteriumoxidoreducensgroup	Inverse variance weighted	4	0.0861768	0.157628	0.584578	-0.222774	0.395128	1.09	0.800296	1.48457
THxUNm	1peUvx	Esophageal adenocarcinoma	Eubacteriumnodatumgroup	Inverse variance weighted	11	-0.0711657	0.0728251	0.328463	-0.213903	0.0715714	0.931308	0.807427	1.07419
TIIOJT	1peUvx	Esophageal adenocarcinoma	Coprobacter	Inverse variance weighted	11	0.0879007	0.106136	0.407562	-0.120125	0.295927	1.09188	0.886809	1.34437
tIRFEi	1peUvx	Esophageal adenocarcinoma	Butyrivibrio	Inverse variance weighted	15	-0.053458	0.0659085	0.417311	-0.182639	0.0757226	0.947946	0.833069	1.07866
tuD8PM	1peUvx	Esophageal adenocarcinoma	RuminococcaceaeUCG014	Inverse variance weighted	11	0.0996478	0.200822	0.619754	-0.293964	0.493259	1.10478	0.745304	1.63764
TZ1bTA	1peUvx	Esophageal adenocarcinoma	Oscillospira	Inverse variance weighted	8	-0.159748	0.149367	0.284844	-0.452507	0.133011	0.852359	0.636032	1.14226
U1uuCU	1peUvx	Esophageal adenocarcinoma	Catenibacterium	Inverse variance weighted	5	-0.0247472	0.109233	0.820771	-0.238845	0.18935	0.975557	0.787537	1.20846
ukNyvV	1peUvx	Esophageal adenocarcinoma	Eubacteriumfissicatenagroup	Inverse variance weighted	9	0.0219895	0.0950933	0.817128	-0.164393	0.208372	1.02223	0.848408	1.23167
uqHayj	1peUvx	Esophageal adenocarcinoma	LachnospiraceaeUCG001	Inverse variance weighted	12	-0.080416	0.122096	0.510133	-0.319724	0.158892	0.922732	0.72635	1.17221
uxybUz	1peUvx	Esophageal adenocarcinoma	RuminococcaceaeNK4A214group	Inverse variance weighted	13	-0.0130797	0.148692	0.929904	-0.304516	0.278357	0.987005	0.73748	1.32096
uYiGG6	1peUvx	Esophageal adenocarcinoma	Oscillibacter	Inverse variance weighted	13	0.11422	0.108422	0.292119	-0.098286	0.326727	1.121	0.90639	1.38642
v5luMy	1peUvx	Esophageal adenocarcinoma	Senegalimassilia	Inverse variance weighted	5	0.145134	0.157224	0.355953	-0.163025	0.453293	1.15619	0.84957	1.57348
vkbdDY	1peUvx	Esophageal adenocarcinoma	Howardella	Inverse variance weighted	10	0.111718	0.0836957	0.181938	-0.0523256	0.275761	1.1182	0.94902	1.31753
VVGIn3	1peUvx	Esophageal adenocarcinoma	Escherichia.Shigella	Inverse variance weighted	10	0.0909604	0.1489	0.541277	-0.200883	0.382804	1.09523	0.818008	1.46639
VZhkeD	1peUvx	Esophageal adenocarcinoma	Clostridiumsensustricto1	Inverse variance weighted	7	0.134532	0.158769	0.396802	-0.176655	0.445719	1.144	0.838069	1.56161
WgknNQ	1peUvx	Esophageal adenocarcinoma	LachnospiraceaeNC2004group	Inverse variance weighted	9	-0.0788675	0.134924	0.558863	-0.34332	0.185584	0.924162	0.709412	1.20392
Wk5ODP	1peUvx	Esophageal adenocarcinoma	RuminococcaceaeUCG010	Inverse variance weighted	6	-0.0353452	0.192696	0.854465	-0.413029	0.342339	0.965272	0.661643	1.40824
wROPKV	1peUvx	Esophageal adenocarcinoma	Ruminococcusgnavusgroup	Inverse variance weighted	12	0.151635	0.104971	0.148587	-0.0541081	0.357377	1.16373	0.94733	1.42958
wTK0Ui	1peUvx	Esophageal adenocarcinoma	Victivallis	Inverse variance weighted	9	0.0565648	0.0810627	0.485308	-0.102318	0.215448	1.0582	0.902742	1.24042
x2GWtV	1peUvx	Esophageal adenocarcinoma	Odoribacter	Inverse variance weighted	7	-0.0292531	0.1943	0.880326	-0.41008	0.351574	0.971171	0.663597	1.4213
Xg0rRX	1peUvx	Esophageal adenocarcinoma	Phascolarctobacterium	Inverse variance weighted	10	0.0906751	0.1651	0.582859	-0.232921	0.414271	1.09491	0.792216	1.51327
xLbpcU	1peUvx	Esophageal adenocarcinoma	Adlercreutzia	Inverse variance weighted	8	-0.010979	0.141128	0.937991	-0.28759	0.265632	0.989081	0.750069	1.30425
XQlMhb	1peUvx	Esophageal adenocarcinoma	LachnospiraceaeND3007group	Inverse variance weighted	3	0.314523	0.416406	0.450052	-0.501632	1.13068	1.36961	0.605542	3.09776
XqWvwi	1peUvx	Esophageal adenocarcinoma	Parabacteroides	Inverse variance weighted	6	0.00902786	0.202958	0.964521	-0.38877	0.406825	1.00907	0.67789	1.50204
XT20Uz	1peUvx	Esophageal adenocarcinoma	Ruminiclostridium9	Inverse variance weighted	9	-0.295073	0.233317	0.205983	-0.752374	0.162227	0.744477	0.471247	1.17613
YbZpCt	1peUvx	Esophageal adenocarcinoma	Erysipelatoclostridium	Inverse variance weighted	15	-0.182381	0.144484	0.206844	-0.465571	0.100808	0.833283	0.627777	1.10606
yO4pLb	1peUvx	Esophageal adenocarcinoma	Eubacteriumeligensgroup	Inverse variance weighted	7	0.254015	0.308058	0.409616	-0.349778	0.857809	1.28919	0.704844	2.35799
YwvnXr	1peUvx	Esophageal adenocarcinoma	Dorea	Inverse variance weighted	10	-0.136662	0.168587	0.417578	-0.467093	0.193769	0.872265	0.626822	1.21382
Z0M2Dc	1peUvx	Esophageal adenocarcinoma	Haemophilus	Inverse variance weighted	9	-0.0939396	0.174362	0.590052	-0.435689	0.24781	0.910338	0.646819	1.28122
Zcg15p	1peUvx	Esophageal adenocarcinoma	Terrisporobacter	Inverse variance weighted	5	0.031299	0.262053	0.904929	-0.482325	0.544923	1.03179	0.617346	1.72448
zGbeRa	1peUvx	Esophageal adenocarcinoma	Marvinbryantia	Inverse variance weighted	10	0.194112	0.177342	0.273707	-0.153478	0.541703	1.21423	0.85772	1.71893
ZJFEAG	1peUvx	Esophageal adenocarcinoma	Eggerthella	Inverse variance weighted	10	0.053131	0.0998843	0.594777	-0.142642	0.248904	1.05457	0.867064	1.28262
zRXvdh	1peUvx	Esophageal adenocarcinoma	FamilyXIIIAD3011group	Inverse variance weighted	12	0.0616188	0.206179	0.765046	-0.342491	0.465729	1.06356	0.709999	1.59317
